# Supplementary material for: APOE genotype and sex modulate Alzheimer’s disease pathology in aged EFAD transgenic mice
Source: Front Aging Neurosci. 2023 Oct 31;15:1279343. doi: 10.3389/fnagi.2023.1279343 (PMC10644540; doi:10.3389/fnagi.2023.1279343)
Supplement: Supplementary file 2 [file Data_Sheet_2.xlsx]

## Sheet: Number of mice
		Male E3FAD : IHC analysis										Female E3FAD: IHC analysis										Male E4FAD: IHC analysis										Female E4FAD: IHC analysis
		Initial n				Final n (outliers excl)						Initial n				Final n (outliers excl)						Initial n				Final n (outliers excl)						Initial n				Final n (outliers excl)
		6M	10M	14M	18M	6M	10M	14M	18M			6M	10M	14M	18M	6M	10M	14M	18M			6M	10M	14M	18M	6M	10M	14M	18M			6M	10M	14M	18M	6M	10M	14M	18M
	Thio-S	10	16	14	13	9	16	14	13		Thio-S	10	16	14	15	9	16	14	15		Thio-S	11	16	14	15	11	16	14	15		Thio-S	11	14	14	15	11	14	14	15
	MOAB-2	10	16	14	15	10	16	14	15		MOAB-2	10	16	14	15	9	16	14	15		MOAB-2	11	15	14	15	11	15	14	15		MOAB-2	11	12	14	15	11	12	14	15
	GFAP	10	16	14	15	10	14	14	15		GFAP	10	16	14	15	10	16	14	15		GFAP	11	15	14	15	11	15	14	13		GFAP	11	13	14	15	11	13	14	15
	Iba-1	10	10	10	10	10	10	10	10		Iba-1	10	13	10	10	10	13	10	10		Iba-1	10	13	9	10	10	13	9	10		Iba-1	10	11	10	10	10	11	10	10
	NeuN	6	6	6	6	6	6	6	6		NeuN	6	6	6	6	6	6	6	6		NeuN	6	6	6	6	6	6	6	6		NeuN	6	6	6	6	6	6	6	6
		Male E3FAD : BC analysis										Female E3FAD: BC analysis										Male E4FAD: BC analysis										Female E4FAD: BC analysis
		Initial n				Final n (outliers excl)						Initial n				Final n (outliers excl)						Initial n				Final n (outliers excl)						Initial n				Final n (outliers excl)
		6M	10M	14M	18M	6M	10M	14M	18M			6M	10M	14M	18M	6M	10M	14M	18M			6M	10M	14M	18M	6M	10M	14M	18M			6M	10M	14M	18M	6M	10M	14M	18M
	Insoluble Aβ42	21	15	11	22	17	15	11	22		Insoluble Aβ42	14	19	20	22	12	18	19	21		Insoluble Aβ42	21	19	15	25	18	19	13	24		Insoluble Aβ42	13	19	21	24	12	17	21	24
	Drebrin	6	6	6	6	4	6	6	6		Drebrin	6	6	6	6	5	6	6	6		Drebrin	6	6	6	6	6	6	5	6		Drebrin	6	6	6	6	6	6	6	6
		Male E3FAD : Behavior analysis										Female E3FAD: Behavior analysis										Male E4FAD: Behavior analysis										Female E4FAD: Behavior analysis
		Initial n				Final n (outliers excl)						Initial n				Final n (outliers excl)						Initial n				Final n (outliers excl)						Initial n				Final n (outliers excl)
		6M	10M	14M	18M	6M	10M	14M	18M			6M	10M	14M	18M	6M	10M	14M	18M			6M	10M	14M	18M	6M	10M	14M	18M			6M	10M	14M	18M	6M	10M	14M	18M
	Acquisition	10	5	6	8	10	5	6	8		Acquisition	10	8	13	8	10	7	13	8		Acquisition	12	8	10	11	12	8	10	10		Acquisition	8	9	9	7	12	8	8	6
	Probe: Platform latency	10	5	6	8	10	5	5	8		Probe: Platform latency	10	8	11	8	10	7	8	8		Probe: Platform latency	12	8	10	11	12	8	10	11		Probe: Platform latency	8	9	9	6	8	9	9	6
	Probe: Target quadrant latency	10	5	6	8	10	4	6	7		Probe: Target quadrant latency	10	8	11	8	9	8	9	8		Probe: Target quadrant latency	12	8	10	11	12	8	10	10		Probe: Target quadrant latency	8	9	9	6	8	9	8	6
	Probe: Platform crosses	10	5	6	8	10	5	6	8		Probe: Platform crosses	10	8	11	8	10	8	11	8		Probe: Platform crosses	12	8	10	11	12	8	10	11		Probe: Platform crosses	8	9	9	6	8	9	9	6
	Final n's after outliers exclu by ROUT (Q=5%)

## Sheet: Aging IHC (CX)
M ID	5xFAD	Age	Genotype	Sex	ThioS	MOAB2	GFAP	Iba1	NeuN		M ID	5xFAD	Age	Genotype	Sex	ThioS	MOAB2	GFAP	Iba1	NeuN
232	+	6	E3FAD	M	0.001	0	1.297	1.534			232	+	6	E3FAD	M	0.001	0	1.297	1.534			Figure 1B									Figure 1C									Figure 2B									Figure 2D
151	+	6	E3FAD	M	0.003	0.145	0.586	3.114			151	+	6	E3FAD	M	0.003	0.145	0.586	3.114			Tests of Between-Subjects Effects									Tests of Between-Subjects Effects									Tests of Between-Subjects Effects									Tests of Between-Subjects Effects
150	+	6	E3FAD	M	0.018	0.043	0.777	0.428			150	+	6	E3FAD	M	0.018	0.043	0.777	0.428			Dependent Variable: MOAB2									Dependent Variable: ThioS									Dependent Variable: GFAP									Dependent Variable: Iba1
233	+	6	E3FAD	M	0.044	0.004	1.402	4.203	77087.37		233	+	6	E3FAD	M	0.044	0.004	1.402	4.203	77087.37		Source	Type III Sum of Squares	df	Mean Square	F	Sig.				Source	Type III SS	df	MS	F	Sig.				Source	Type III SS	df	MS	F	Sig.				Source
674	+	6	E3FAD	M	0.052	0.154	3.433	2.306	81652.7		674	+	6	E3FAD	M	0.052	0.154	3.433	2.306	81652.7		Corrected Model	25596.107a	15	1706.41	45.0114	<0.001				Corrected Model	303.488a	15	20.2325	23.6507	<0.001				Corrected Model	7144.288a	15	476.286	46.5706	<0.001				Corrected Model
675	+	6	E3FAD	M	0.075	0.012	1.974	5.313	74787.7		675	+	6	E3FAD	M	0.075	0.012	1.974	5.313	74787.7		Intercept	33478.9	1	33478.9	883.104	<0.001				Intercept	698.287	1	698.287	816.258	<0.001				Intercept	28919.7	1	28919.7	2827.73	<0.001				Intercept
371	+	6	E3FAD	M	0.078	0.586	3.589	6.784	71323.2		371	+	6	E3FAD	M	0.078	0.586	3.589	6.784	71323.2		Age	21426.6	3	7142.19	188.396	<0.001				Age	158.351	3	52.7835	61.701	<0.001				Age	5262.33	3	1754.11	171.515	<0.001				Age
197	+	6	E3FAD	M	0.164	0.365	1.577	3.467			197	+	6	E3FAD	M	0.164	0.365	1.577	3.467			Genotype	593.744	1	593.744	15.6617	<0.001				Genotype	58.8414	1	58.8414	68.7823	<0.001				Genotype	857.194	1	857.194	83.8152	<0.001				Genotype
283	+	6	E3FAD	M	0.204	0.141	2.077	3.743	71272.7		283	+	6	E3FAD	M	0.204	0.141	2.077	3.743	71272.7		Sex	1605.21	1	1605.21	42.342	<0.001				Sex	44.7482	1	44.7482	52.3081	<0.001				Sex	728.727	1	728.727	71.2539	<0.001				Sex
453	+	6	E3FAD	M	0.567	0.709	2.573	6.809	81519.6		453	+	6	E3FAD	M		0.709	2.573	6.809	81519.6		Age * Genotype	448.169	3	149.39	3.94059	0.00924109				Age * Genotype	10.0508	3	3.35027	3.91627	0.00953472				Age * Genotype	65.9249	3	21.975	2.14868	0.0953982				Age * Genotype
730	+	10	E3FAD	M	0.013	1.363	1.978				730	+	10	E3FAD	M	0.013	1.363	1.978				Age * Sex	625.422	3	208.474	5.49911	0.00119199				Age * Sex	3.71327	3	1.23776	1.44687	0.230337				Age * Sex	83.6515	3	27.8838	2.72644	0.0453079				Age * Sex
759	+	10	E3FAD	M	0.266	1.245	6.038				759	+	10	E3FAD	M	0.266	1.245	6.038				Genotype * Sex	137.421	1	137.421	3.62487	0.0583503				Genotype * Sex	11.1001	1	11.1001	12.9754	<0.001				Genotype * Sex	26.1095	1	26.1095	2.55295	0.111691				Genotype * Sex
741	+	10	E3FAD	M	0.363	2.66	3.248	6.495			741	+	10	E3FAD	M	0.363	2.66	3.248	6.495			Age * Genotype * Sex	95.8797	3	31.9599	0.843035	0.471767				Age * Genotype * Sex	1.31053	3	0.436844	0.510646	0.675381				Age * Genotype * Sex	64.8847	3	21.6282	2.11478	0.0996197				Age * Genotype * Sex
323	+	10	E3FAD	M	0.372	1.434	5.007		62827.2		323	+	10	E3FAD	M	0.372	1.434	5.007		62827.2		Error	7620.01	201	37.9105						Error	172.806	202	0.855473						Error	2014.76	197	10.2272						Error
729	+	10	E3FAD	M	0.408	2.181	2.398	12.338			729	+	10	E3FAD	M	0.408	2.181	2.398	12.338			Total	72503.8	217							Total	1293	218							Total	42126.4	213							Total
864	+	10	E3FAD	M	0.588	3.533	5.598	6.975	64597.3		864	+	10	E3FAD	M	0.588	3.533	5.598	6.975	64597.3		Corrected Total	33216.1	216							Corrected Total	476.294	217							Corrected Total	9159.04	212							Corrected Total
124	+	10	E3FAD	M	0.71	0.987	5.007		55437.8		124	+	10	E3FAD	M	0.71	0.987	5.007		55437.8		a. R Squared = .771 (Adjusted R Squared = .753)									a. R Squared = .637 (Adjusted R Squared = .610)									a. R Squared = .780 (Adjusted R Squared = .764)									a. R Squared = .839 (Adjusted R Squared = .822)
884	+	10	E3FAD	M	0.791	1.114	3.716				884	+	10	E3FAD	M	0.791	1.114	3.716
865	+	10	E3FAD	M	0.808	2.436	5.212	8.458			865	+	10	E3FAD	M	0.808	2.436	5.212	8.458
878	+	10	E3FAD	M	1.017	1.298	13.297	9.658			878	+	10	E3FAD	M	1.017	1.298		9.658			1. Age									1. Age									1. Age									1. Age
861	+	10	E3FAD	M	1.054	0.753	3.396	7.61	56906		861	+	10	E3FAD	M	1.054	0.753	3.396	7.61	56906		Pairwise comparisons									Pairwise comparisons									Pairwise comparisons									Pairwise comparisons
863	+	10	E3FAD	M	1.065	1.159	6.767	8.832			863	+	10	E3FAD	M	1.065	1.159	6.767	8.832			Dependent Variable: MOAB2									Dependent Variable: ThioS									Dependent Variable: GFAP									Dependent Variable: Iba1
758	+	10	E3FAD	M	1.136	3.21	3.016	9.688	63216.9		758	+	10	E3FAD	M	1.136	3.21	3.016	9.688	63216.9		(I) Age	(J) Age	Mean Difference (I-J)	Std. Error	Sig.b	95%CI for Diffb				(I) Age	(J) Age	Mean Difference (I-J)	Std. Error	Sig.b	95%CI for Diffb				(I) Age	(J) Age	Mean Difference (I-J)	Std. Error	Sig.b	95%CI for Diffb				(I) Age
125	+	10	E3FAD	M	1.513	1.606	9.353	8.499			125	+	10	E3FAD	M	1.513	1.606	9.353	8.499								Lower Bound	Upper Bound								Lower Bound	Upper Bound								Lower Bound	Upper Bound
879	+	10	E3FAD	M	1.912	3.604	12.056	4.338			879	+	10	E3FAD	M	1.912	3.604		4.338			6.00	10.00	-4.199*	1.25196	0.00571876	-7.53464	-0.862629			6	10	-1.398*	0.188274	<0.001	-1.8993	-0.895996			6.00	10.00	-7.192*	0.65184	<0.001	-8.92964	-5.45476			6.00
862	+	10	E3FAD	M	2.449	1.056	3.983		69184		862	+	10	E3FAD	M	2.449	1.056	3.983		69184			14.00	-20.423*	1.26806	<0.001	-23.8017	-17.0439				14	-2.024*	0.192039	<0.001	-2.53526	-1.51188				14.00	-11.671*	0.655812	<0.001	-13.4189	-9.92286
921	+	14	E3FAD	M	0.502	7.943	13.159				921	+	14	E3FAD	M	0.502	7.943	13.159					18.00	-23.681*	1.25014	<0.001	-27.0121	-20.3498				18	-2.460*	0.189369	<0.001	-2.96479	-1.95565				18.00	-13.766*	0.65652	<0.001	-15.5156	-12.0158
731	+	14	E3FAD	M	0.532	38.892	7.86		55437.8		731	+	14	E3FAD	M	0.532	38.892	7.86		55437.8		10.00	6.00	4.199*	1.25196	0.00571876	0.862629	7.53464			10	6	1.398*	0.188274	<0.001	0.895996	1.8993			10.00	6.00	7.192*	0.65184	<0.001	5.45476	8.92964			10.00
401	+	14	E3FAD	M	0.598	23.623	17.593	8.303	57375.5		401	+	14	E3FAD	M	0.598	23.623	17.593	8.303	57375.5			14.00	-16.224*	1.14602	<0.001	-19.2779	-13.1704				14	-.626*	0.170647	0.00187652	-1.08061	-0.17123				14.00	-4.479*	0.597451	<0.001	-6.07117	-2.88622
920	+	14	E3FAD	M	0.822	7.401	13.159				920	+	14	E3FAD	M	0.822	7.401	13.159					18.00	-19.482*	1.12616	<0.001	-22.4831	-16.4815				18	-1.063*	0.167637	<0.001	-1.50924	-0.615905				18.00	-6.574*	0.598228	<0.001	-8.16807	-4.97899
738	+	14	E3FAD	M	1.256	29.852	6.292	12.992	51828.2		738	+	14	E3FAD	M	1.256	29.852	6.292	12.992	51828.2		14.00	6.00	20.423*	1.26806	<0.001	17.0439	23.8017			14	6	2.024*	0.192039	<0.001	1.51188	2.53526			14.00	6.00	11.671*	0.655812	<0.001	9.92286	13.4189			14.00
895	+	14	E3FAD	M	1.572	11.873	14.258	8.134	62037.3		895	+	14	E3FAD	M	1.572	11.873	14.258	8.134	62037.3			10.00	16.224*	1.14602	<0.001	13.1704	19.2779				10	.626*	0.170647	0.00187652	0.17123	1.08061				10.00	4.479*	0.597451	<0.001	2.88622	6.07117
962	+	14	E3FAD	M	1.587	6.822	10.362	11.042			962	+	14	E3FAD	M	1.587	6.822	10.362	11.042				18.00	-3.258*	1.14403	0.0291453	-6.30657	-0.209725				18	-0.436654	0.171855	0.0708629	-0.89456	0.021253				18.00	-2.095*	0.602554	0.00375597	-3.70091	-0.488764
414	+	14	E3FAD	M	1.683	32.857	16.725	7.913	63222.5		414	+	14	E3FAD	M	1.683	32.857	16.725	7.913	63222.5		18.00	6.00	23.681*	1.25014	<0.001	20.3498	27.0121			18	6	2.460*	0.189369	<0.001	1.95565	2.96479			18.00	6.00	13.766*	0.65652	<0.001	12.0158	15.5156			18.00
894	+	14	E3FAD	M	1.798	12.236	18.703				894	+	14	E3FAD	M	1.798	12.236	18.703					10.00	19.482*	1.12616	<0.001	16.4815	22.4831				10	1.063*	0.167637	<0.001	0.615905	1.50924				10.00	6.574*	0.598228	<0.001	4.97899	8.16807
898	+	14	E3FAD	M	1.849	13.146	13.482	12.868	60903.9		898	+	14	E3FAD	M	1.849	13.146	13.482	12.868	60903.9			14.00	3.258*	1.14403	0.0291453	0.209725	6.30657				14	0.436654	0.171855	0.0708629	-0.021253	0.89456				14.00	2.095*	0.602554	0.00375597	0.488764	3.70091
897	+	14	E3FAD	M	2.067	12.207	14.696	8.026			897	+	14	E3FAD	M	2.067	12.207	14.696	8.026
415	+	14	E3FAD	M	2.089	22.185	6.443	8.371			415	+	14	E3FAD	M	2.089	22.185	6.443	8.371
402	+	14	E3FAD	M	2.461	17.918	7.554	13.137			402	+	14	E3FAD	M	2.461	17.918	7.554	13.137			2. Genotype									2. Genotype									2. Genotype									2. Genotype
918	+	14	E3FAD	M	2.672	14.108	8.859	8.346			918	+	14	E3FAD	M	2.672	14.108	8.859	8.346			Pairwise comparisons									Pairwise comparisons									Pairwise comparisons									Pairwise comparisons
637	+	18	E3FAD	M	0.332	13.592	15.521	10.243	52183.9		637	+	18	E3FAD	M	0.332	13.592	15.521	10.243	52183.9		Dependent Variable: MOAB2									Dependent Variable: ThioS									Dependent Variable: GFAP									Dependent Variable: Iba1
504	+	18	E3FAD	M	0.559	6.092	12.844	12.858			504	+	18	E3FAD	M	0.559	6.092	12.844	12.858			(I) Genotype	(J) Genotype	Mean Difference (I-J)	Std. Error	Sig.b	95%CI for Diffb				(I) Genotype	(J) Genotype	Mean Difference (I-J)	Std. Error	Sig.b	95%CI for Diffb				(I) Genotype	(J) Genotype	Mean Difference (I-J)	Std. Error	Sig.b	95%CI for Diffb				(I) Genotype
1006	+	18	E3FAD	M	1.048	11.866	13.036		55225.9		1006	+	18	E3FAD	M	1.048	11.866	13.036		55225.9							Lower Bound	Upper Bound								Lower Bound	Upper Bound								Lower Bound	Upper Bound
800	+	18	E3FAD	M	1.185	17.742	14.973				800	+	18	E3FAD	M	1.185	17.742	14.973				E3FAD	E4FAD	-3.356*	0.847972	<0.001	-5.0279	-1.68378			E3FAD	E4FAD	-1.057*	0.127457	<0.001	-1.30838	-0.805749			E3FAD	E4FAD	-4.064*	0.443899	<0.001	-4.93933	-3.18852			E3FAD
421	+	18	E3FAD	M	1.205	10.65	13.379				421	+	18	E3FAD	M	1.205	10.65	13.379				E4FAD	E3FAD	3.356*	0.847972	<0.001	1.68378	5.0279			E4FAD	E3FAD	1.057*	0.127457	<0.001	0.805749	1.30838			E4FAD	E3FAD	4.064*	0.443899	<0.001	3.18852	4.93933			E4FAD
809	+	18	E3FAD	M	1.234	22.524	16.109	12.427			809	+	18	E3FAD	M	1.234	22.524	16.109	12.427
811	+	18	E3FAD	M	1.288	13.175	13.412	15.304			811	+	18	E3FAD	M	1.288	13.175	13.412	15.304
977	+	18	E3FAD	M	1.476	15.085	11.66		43974.6		977	+	18	E3FAD	M	1.476	15.085	11.66		43974.6		3. Sex									3. Sex									3. Sex									3. Sex
810	+	18	E3FAD	M	1.892	14.261	12.899	15.615			810	+	18	E3FAD	M	1.892	14.261	12.899	15.615			Pairwise comparisons									Pairwise comparisons									Pairwise comparisons									Pairwise comparisons
799	+	18	E3FAD	M	2.04	18.9	14.223	11.278			799	+	18	E3FAD	M	2.04	18.9	14.223	11.278			Dependent Variable: MOAB2									Dependent Variable: ThioS									Dependent Variable: GFAP									Dependent Variable: Iba1
816	+	18	E3FAD	M	2.075	26.771	17.787				816	+	18	E3FAD	M	2.075	26.771	17.787				(I) Sex	(J) Sex	Mean Difference (I-J)	Std. Error	Sig.b	95%CI for Diffb				(I) Sex	(J) Sex	Mean Difference (I-J)	Std. Error	Sig.b	95%CI for Diffb				(I) Sex	(J) Sex	Mean Difference (I-J)	Std. Error	Sig.b	95%CI for Diffb				(I) Sex
416	+	18	E3FAD	M	2.2	16.974	15.607	13.428			416	+	18	E3FAD	M	2.2	16.974	15.607	13.428								Lower Bound	Upper Bound								Lower Bound	Upper Bound								Lower Bound	Upper Bound
480	+	18	E3FAD	M	2.518	18.192	13.496	10.645	52711.3		480	+	18	E3FAD	M	2.518	18.192	13.496	10.645	52711.3		F	M	5.518*	0.847972	<0.001	3.84575	7.18987			F	M	.922*	0.127457	<0.001	0.670508	1.17314			F	M	3.747*	0.443899	<0.001	2.87164	4.62245			F
379	+	18	E3FAD	M	3.159	17.189	18.238	12.174	60338.3		379	+	18	E3FAD	M	3.159	17.189	18.238	12.174	60338.3		M	F	-5.518*	0.847972	<0.001	-7.18987	-3.84575			M	F	-.922*	0.127457	<0.001	-1.17314	-0.670508			M	F	-3.747*	0.443899	<0.001	-4.62245	-2.87164			M
422	+	18	E3FAD	M	4.028	15.167	12.42	9.351	50124.8		422	+	18	E3FAD	M	4.028	15.167	12.42	9.351	50124.8
562	+	6	E4FAD	M	0.013	0.141	0.838	3.241	73264.4		562	+	6	E4FAD	M	0.013	0.141	0.838	3.241	73264.4
563	+	6	E4FAD	M	0.031	0.048	0.957	5.162	66727.7		563	+	6	E4FAD	M	0.031	0.048	0.957	5.162	66727.7		4. Age x APOE									4. Age x APOE									4. Age x Sex									4. Age x APOE
306	+	6	E4FAD	M	0.04	0.121	1.953	2.234	67709.81		306	+	6	E4FAD	M	0.04	0.121	1.953	2.234	67709.81		Pairwise comparisons									Pairwise comparisons									Pairwise comparisons									Pairwise comparisons
168	+	6	E4FAD	M	0.1	0.329	2.891				168	+	6	E4FAD	M	0.1	0.329	2.891				Dependent Variable: MOAB2									Dependent Variable: ThioS									Dependent Variable: GFAP									Dependent Variable: Iba1
237	+	6	E4FAD	M	0.24	0.059	6.04	6.624			237	+	6	E4FAD	M	0.24	0.059	6.04	6.624			Genotype	(I) Age	(J) Age	Mean Difference (I-J)	Std. Error	Sig.b	95%CI for Diffb			Genotype	(I) Age	(J) Age	Mean Difference (I-J)	Std. Error	Sig.b	95%CI for Diffb			Genotype	(I) Age	(J) Age	Mean Difference (I-J)	Std. Error	Sig.b	95%CI for Diffb			Genotype
460	+	6	E4FAD	M	0.26	0.546	3.658	5.462	60748.62		460	+	6	E4FAD	M	0.26	0.546	3.658	5.462	60748.62								Lower Bound	Upper Bound								Lower Bound	Upper Bound								Lower Bound	Upper Bound
238	+	6	E4FAD	M	0.273	0.046	3.695	6.724			238	+	6	E4FAD	M	0.273	0.046	3.695	6.724			E3FAD	6.00	10.00	-2.91881	1.78481	0.621223	-7.67465	1.83702		E3FAD	6.00	10.00	-1.049*	0.272507	0.000951738	-1.77517	-0.322992		F	6	10	-8.932*	0.934345	<0.001	-11.422	-6.44168		E3FAD
167	+	6	E4FAD	M	0.306	0.037	2.853	3.025			167	+	6	E4FAD	M	0.306	0.037	2.853	3.025					14.00	-19.672*	1.83161	<0.001	-24.552	-14.791				14.00	-1.528*	0.279426	<0.001	-2.27243	-0.783377				14	-12.266*	0.939032	<0.001	-14.7686	-9.76322
419	+	6	E4FAD	M	0.31	0.74	5.416	2.078			419	+	6	E4FAD	M	0.31	0.74	5.416	2.078					18.00	-19.854*	1.8068	<0.001	-24.6686	-15.0398				18.00	-1.835*	0.275757	<0.001	-2.56992	-1.10041				18	-15.103*	0.925976	<0.001	-17.5708	-12.635
417	+	6	E4FAD	M	0.317	0.321	5.21	1.827	70740.5		417	+	6	E4FAD	M	0.317	0.321	5.21	1.827	70740.5			10.00	6.00	2.91881	1.78481	0.621223	-1.83702	7.67465			10.00	6.00	1.049*	0.272507	0.000951738	0.322992	1.77517			10	6	8.932*	0.934345	<0.001	6.44168	11.422
418	+	6	E4FAD	M	0.407	0.327	3.053	2.131	65071.9		418	+	6	E4FAD	M	0.407	0.327	3.053	2.131	65071.9				14.00	-16.753*	1.59331	<0.001	-20.9983	-12.5071				14.00	-0.478821	0.239345	0.280681	-1.11655	0.158912				14	-3.334*	0.849549	<0.001	-5.59822	-1.06985
756	+	10	E4FAD	M	0.282	1.507	6.831	5.565			756	+	10	E4FAD	M	0.282	1.507	6.831	5.565					18.00	-16.935*	1.56473	<0.001	-21.1048	-12.766				18.00	-.786*	0.235052	0.00589934	-1.41238	-0.15979				18	-6.171*	0.835094	<0.001	-8.39668	-3.94536
776	+	10	E4FAD	M	0.81	4.893	8.572	10.239	55225.6		776	+	10	E4FAD	M	0.81	4.893	8.572	10.239	55225.6			14.00	6.00	19.672*	1.83161	<0.001	14.791	24.552			14.00	6.00	1.528*	0.279426	<0.001	0.783377	2.27243			14	6	12.266*	0.939032	<0.001	9.76322	14.7686
757	+	10	E4FAD	M	0.822	1.882	8.638				757	+	10	E4FAD	M	0.822	1.882	8.638						10.00	16.753*	1.59331	<0.001	12.5071	20.9983				10.00	0.478821	0.239345	0.280681	-0.158912	1.11655				10	3.334*	0.849549	0.000720347	1.06985	5.59822
720	+	10	E4FAD	M	1.091						720	+	10	E4FAD	M	1.091								18.00	-0.182695	1.61791	1	-4.49381	4.12842				18.00	-0.307262	0.24304	1	-0.95484	0.340316				18	-2.837*	0.840335	0.00531547	-5.07661	-0.597353
138	+	10	E4FAD	M	1.093	7.971	15.497	11.81	58657.8		138	+	10	E4FAD	M	1.093	7.971	15.497	11.81	58657.8			18.00	6.00	19.854*	1.8068	<0.001	15.0398	24.6686			18.00	6.00	1.835*	0.275757	<0.001	1.10041	2.56992			18	6	15.103*	0.925976	<0.001	12.635	17.5708
873	+	10	E4FAD	M	1.114	5.637	16.028				873	+	10	E4FAD	M	1.114	5.637	16.028						10.00	16.935*	1.56473	<0.001	12.766	21.1048				10.00	.786*	0.235052	0.00589934	0.15979	1.41238				10	6.171*	0.835094	<0.001	3.94536	8.39668
839	+	10	E4FAD	M	1.286	2.409	14.701	8.567	59804.4		839	+	10	E4FAD	M	1.286	2.409	14.701	8.567	59804.4				14.00	0.182695	1.61791	1	-4.12842	4.49381				14.00	0.307262	0.24304	1	-0.340316	0.95484				14	2.837*	0.840335	0.00531547	0.597353	5.07661
853	+	10	E4FAD	M	1.392	6.395	9.115	7.0543			853	+	10	E4FAD	M	1.392	6.395	9.115	7.0543			E4FAD	6.00	10.00	-5.478*	1.75616	0.0124639	-10.158	-0.798954		E4FAD	6.00	10.00	-1.746*	0.259862	<0.001	-2.43862	-1.05382		M	6	10	-5.453*	0.917168	<0.001	-7.89694	-3.00814		E4FAD
837	+	10	E4FAD	M	1.472	4.089	14.295	8.966			837	+	10	E4FAD	M	1.472	4.089	14.295	8.966					14.00	-21.174*	1.75418	<0.001	-25.8483	-16.4998				14.00	-2.519*	0.26351	<0.001	-3.22135	-1.81711				14	-11.076*	0.923782	<0.001	-13.5379	-8.61386
852	+	10	E4FAD	M	1.576	2.151	7.021	10.35	63649.2		852	+	10	E4FAD	M	1.576	2.151	7.021	10.35	63649.2				18.00	-27.508*	1.72826	<0.001	-32.1128	-22.9025				18.00	-3.085*	0.259617	<0.001	-3.77702	-2.39353				18	-12.682*	0.924795	<0.001	-15.1472	-10.2177
155	+	10	E4FAD	M	1.825	2.796	7.511	9.397	48380.9		155	+	10	E4FAD	M	1.825	2.796	7.511	9.397	48380.9			10.00	6.00	5.478*	1.75616	0.0124639	0.798954	10.158			10.00	6.00	1.746*	0.259862	<0.001	1.05382	2.43862			10	6	5.453*	0.917168	<0.001	3.00814	7.89694
755	+	10	E4FAD	M	1.862	1.174	5.858	6..491			755	+	10	E4FAD	M	1.862	1.174	5.858	6..491					14.00	-15.696*	1.64768	<0.001	-20.086	-11.3051				14.00	-.773*	0.243302	0.0103231	-1.42129	-0.124738				14	-5.623*	0.847548	<0.001	-7.88221	-3.3645
860	+	10	E4FAD	M	1.864	4.071	13.246	11.068			860	+	10	E4FAD	M	1.864	4.071	13.246	11.068					18.00	-22.029*	1.62005	<0.001	-26.346	-17.7123				18.00	-1.339*	0.239079	<0.001	-1.97608	-0.702034				18	-7.230*	0.848653	<0.001	-9.49169	-4.9681
859	+	10	E4FAD	M	2.076	4.978	16.919	7.7666			859	+	10	E4FAD	M	2.076	4.978	16.919	7.7666				14.00	6.00	21.174*	1.75418	<0.001	16.4998	25.8483			14.00	6.00	2.519*	0.26351	<0.001	1.81711	3.22135			14	6	11.076*	0.923782	<0.001	8.61386	13.5379
872	+	10	E4FAD	M	2.081	3.51	17.317	8.458			872	+	10	E4FAD	M	2.081	3.51	17.317	8.458					10.00	15.696*	1.64768	<0.001	11.3051	20.086				10.00	.773*	0.243302	0.0103231	0.124738	1.42129				10	5.623*	0.847548	<0.001	3.3645	7.88221
216	+	10	E4FAD	M	2.317	2.998	11.475	7.759	55373.9		216	+	10	E4FAD	M	2.317	2.998	11.475	7.759	55373.9				18.00	-6.334*	1.61791	0.000743491	-10.6447	-2.02248				18.00	-0.566045	0.24304	0.125078	-1.21362	0.0815324				18	-1.60654	0.855796	0.371772	-3.88738	0.674294
423	+	14	E4FAD	M	0.278	3.84	10.056		54806.6		423	+	14	E4FAD	M	0.278	3.84	10.056		54806.6			18.00	6.00	27.508*	1.72826	<0.001	22.9025	32.1128			18.00	6.00	3.085*	0.259617	<0.001	2.39353	3.77702			18	6	12.682*	0.924795	<0.001	10.2177	15.1472
392	+	14	E4FAD	M	0.824	16.714	9.919		46649.2		392	+	14	E4FAD	M	0.824	16.714	9.919		46649.2				10.00	22.029*	1.62005	<0.001	17.7123	26.346				10.00	1.339*	0.239079	<0.001	0.702034	1.97608				10	7.230*	0.848653	<0.001	4.9681	9.49169
904	+	14	E4FAD	M	0.955	14.205	17.147				904	+	14	E4FAD	M	0.955	14.205	17.147						14.00	6.334*	1.61791	0.000743491	2.02248	10.6447				14.00	0.566045	0.24304	0.125078	-0.0815324	1.21362				14	1.60654	0.855796	0.371772	-0.674294	3.88738
889	+	14	E4FAD	M	1.228	15.591	11.96	9.348	56451.3		889	+	14	E4FAD	M	1.228	15.591	11.96	9.348	56451.3
960	+	14	E4FAD	M	1.806	15.681	14.921				960	+	14	E4FAD	M	1.806	15.681	14.921
798	+	14	E4FAD	M	1.937	34.853	16.09	11.934	45857.5		798	+	14	E4FAD	M	1.937	34.853	16.09	11.934	45857.5		4. Age x APOE									4. Age x APOE									4. Age x Sex									4. Age x APOE
890	+	14	E4FAD	M	1.945	15.331	11.944	11.939	53855.8		890	+	14	E4FAD	M	1.945	15.331	11.944	11.939	53855.8		Pairwise comparisons									Pairwise comparisons									Pairwise comparisons									Pairwise comparisons
903	+	14	E4FAD	M	2.6	12.632	17.928	10.645			903	+	14	E4FAD	M	2.6	12.632	17.928	10.645			Dependent Variable: MOAB2									Dependent Variable: ThioS									Dependent Variable: GFAP									Dependent Variable: Iba1
902	+	14	E4FAD	M	2.751	16.882	14.742	12.964			902	+	14	E4FAD	M	2.751	16.882	14.742	12.964			Age	(I) Genotype	(J) Genotype	Mean Difference (I-J)	Std. Error	Sig.b	95%CI for Diffb			Age	(I) Genotype	(J) Genotype	Mean Difference (I-J)	Std. Error	Sig.b	95%CI for Diffb			Age	(I) Sex	(J) Sex	Mean Difference (I-J)	Std. Error	Sig.b	95%CI for Diffb			Age
433	+	14	E4FAD	M	2.902	27.339	27.339	7.192			433	+	14	E4FAD	M	2.902	27.339	27.339	7.192									Lower Bound	Upper Bound								Lower Bound	Upper Bound								Lower Bound	Upper Bound
909	+	14	E4FAD	M	3.017	12.181	13.21				909	+	14	E4FAD	M	3.017	12.181	13.21				6.00	E3FAD	E4FAD	-0.426939	1.92978	0.825132	-4.23214	3.37827		6.00	E3FAD	E4FAD	-0.322424	0.293958	0.274018	-0.902044	0.257196		6	F	M	1.9746	1.00232	0.0502353	-0.00204571	3.95125		6.00
372	+	14	E4FAD	M	3.502	15.004	13.039	9.136	60925.6		372	+	14	E4FAD	M	3.502	15.004	13.039	9.136	60925.6			E4FAD	E3FAD	0.426939	1.92978	0.825132	-3.37827	4.23214			E4FAD	E3FAD	0.322424	0.293958	0.274018	-0.257196	0.902044			M	F	-1.9746	1.00232	0.0502353	-3.95125	0.00204571
424	+	14	E4FAD	M	3.655	12.995	13.315	10.154			424	+	14	E4FAD	M	3.655	12.995	13.315	10.154			10.00	E3FAD	E4FAD	-2.98658	1.59549	0.0626747	-6.13263	0.159467		10.00	E3FAD	E4FAD	-1.020*	0.235322	<0.001	-1.48356	-0.555555		10	F	M	5.454*	0.842353	<0.001	3.79274	7.11511		10.00
959	+	14	E4FAD	M	4.015	10.338	22.905	9.06			959	+	14	E4FAD	M	4.015	10.338	22.905	9.06				E4FAD	E3FAD	2.98658	1.59549	0.0626747	-0.159467	6.13263			E4FAD	E3FAD	1.020*	0.235322	<0.001	0.555555	1.48356			M	F	-5.454*	0.842353	<0.001	-7.11511	-3.79274
472	+	18	E4FAD	M	0.66	37.085	15.904				472	+	18	E4FAD	M	0.66	37.085	15.904				14.00	E3FAD	E4FAD	-1.92946	1.64557	0.242375	-5.17426	1.31533		14.00	E3FAD	E4FAD	-1.314*	0.247195	<0.001	-1.80116	-0.826337		14	F	M	3.165*	0.854701	<0.001	1.47907	4.85014		14.00
471	+	18	E4FAD	M	1.334	18.635	14.815	14.888	24706.6		471	+	18	E4FAD	M	1.334	18.635	14.815	14.888	24706.6			E4FAD	E3FAD	1.92946	1.64557	0.242375	-1.31533	5.17426			E4FAD	E3FAD	1.314*	0.247195	<0.001	0.826337	1.80116			M	F	-3.165*	0.854701	<0.001	-4.85014	-1.47907
470	+	18	E4FAD	M	1.615	26.695	15.59	11.708			470	+	18	E4FAD	M	1.615	26.695	15.59	11.708			18.00	E3FAD	E4FAD	-8.080*	1.58977	<0.001	-11.2151	-4.9456		18.00	E3FAD	E4FAD	-1.573*	0.238813	<0.001	-2.04342	-1.10165		18	F	M	4.395*	0.841449	<0.001	2.73565	6.05445		18.00
505	+	18	E4FAD	M	1.788	24.782	14.371	13.986	51677.9		505	+	18	E4FAD	M	1.788	24.782	14.371	13.986	51677.9			E4FAD	E3FAD	8.080*	1.58977	<0.001	4.9456	11.2151			E4FAD	E3FAD	1.573*	0.238813	<0.001	1.10165	2.04342			M	F	-4.395*	0.841449	<0.001	-6.05445	-2.73565
760	+	18	E4FAD	M	2.059	26.522	14.674	11.965			760	+	18	E4FAD	M	2.059	26.522	14.674	11.965
761	+	18	E4FAD	M	2.107	27.55	19.281	15.916			761	+	18	E4FAD	M	2.107	27.55	19.281	15.916			5. Age x Sex									5. APOE x Sex
981	+	18	E4FAD	M	2.612	14.486	30.938		54334.2		981	+	18	E4FAD	M	2.612	14.486			54334.2		Pairwise comparisons									Pairwise comparisons																		5. Age x Sex
779	+	18	E4FAD	M	2.726	17.238	19.757				779	+	18	E4FAD	M	2.726	17.238	19.757				Dependent Variable: MOAB2									Dependent Variable: ThioS																		Pairwise comparisons
763	+	18	E4FAD	M	2.785	15.725	18.49	18.651			763	+	18	E4FAD	M	2.785	15.725	18.49	18.651			Sex	(I) Age	(J) Age	Mean Difference (I-J)	Std. Error	Sig.b	95%CI for Diffb			Sex	(I) Genotype	(J) Genotype	Mean Difference (I-J)	Std. Error	Sig.b	95%CI for Diffb												Dependent Variable: Iba1
974	+	18	E4FAD	M	2.824	21.645	27.007		52808.2		974	+	18	E4FAD	M	2.824	21.645			52808.2								Lower Bound	Upper Bound								Lower Bound	Upper Bound											Genotype
780	+	18	E4FAD	M	3.301	12.548	14.856				780	+	18	E4FAD	M	3.301	12.548	14.856				F	6.00	10.00	-5.820*	1.79891	0.00851952	-10.6138	-1.02696		F	E3FAD	E4FAD	-1.516*	0.180912	<0.001	-1.8729	-1.15947
434	+	18	E4FAD	M	3.746	21.772	15.725	13.417	45084.9		434	+	18	E4FAD	M	3.746	21.772	15.725	13.417	45084.9				14.00	-24.125*	1.80793	<0.001	-28.9426	-19.3077			E4FAD	E3FAD	1.516*	0.180912	<0.001	1.15947	1.8729											F
477	+	18	E4FAD	M	3.965	29.45	13.966	16.831			477	+	18	E4FAD	M	3.965	29.45	13.966	16.831					18.00	-28.222*	1.78279	<0.001	-32.9722	-23.4713		M	E3FAD	E4FAD	-.598*	0.179588	0.0010339	-0.952056	-0.24384
469	+	18	E4FAD	M	4.804	25.53	15.033	11.345	57284.3		469	+	18	E4FAD	M	4.804	25.53	15.033	11.345	57284.3			10.00	6.00	5.820*	1.79891	0.00851952	1.02696	10.6138			E4FAD	E3FAD	.598*	0.179588	0.0010339	0.24384	0.952056
762	+	18	E4FAD	M	4.883	23.301	18.707	15.819			762	+	18	E4FAD	M	4.883	23.301	18.707	15.819					14.00	-18.305*	1.63565	<0.001	-22.6632	-13.9464
250	+	6	E3FAD	F	0.11	0.034	1.101	4.173			250	+	6	E3FAD	F	0.11	0.034	1.101	4.173					18.00	-22.401*	1.60782	<0.001	-26.6856	-18.1171		5. APOE x Sex
284	+	6	E3FAD	F	0.12	0.294	1.771	7.673	72345.9		284	+	6	E3FAD	F	0.12	0.294	1.771	7.673	72345.9			14.00	6.00	24.125*	1.80793	<0.001	19.3077	28.9426		Pairwise comparisons
251	+	6	E3FAD	F	0.144	0.28	0.583	3.93			251	+	6	E3FAD	F	0.144	0.28	0.583	3.93					10.00	18.305*	1.63565	<0.001	13.9464	22.6632		Dependent Variable: ThioS
258	+	6	E3FAD	F	0.182	0.549	2.209	5.456			258	+	6	E3FAD	F	0.182	0.549	2.209	5.456					18.00	-4.09658	1.61791	0.0726328	-8.40769	0.214542		Sex	(I) Genotype	(J) Genotype	Mean Difference (I-J)	Std. Error	Sig.b	95%CI for Diffb
241	+	6	E3FAD	F	0.192	0.142	2.267	7.002	54754.5		241	+	6	E3FAD	F	0.192	0.142	2.267	7.002	54754.5			18.00	6.00	28.222*	1.78279	<0.001	23.4713	32.9722								Lower Bound	Upper Bound
679	+	6	E3FAD	F	0.226	0.062	1.535	6.319	71147		679	+	6	E3FAD	F	0.226	0.062	1.535	6.319	71147				10.00	22.401*	1.60782	<0.001	18.1171	26.6856		E3FAD	F	M	.463*	0.182571	0.0120224	0.102718	0.822695
689	+	6	E3FAD	F	0.537	0.768	1.694	4.844			689	+	6	E3FAD	F	0.537	0.768	1.694	4.844					14.00	4.09658	1.61791	0.0726328	-0.214542	8.40769			M	F	-.463*	0.182571	0.0120224	-0.822695	-0.102718
680	+	6	E3FAD	F	0.677	0.494	2.702	2.731	76953.6		680	+	6	E3FAD	F	0.677	0.494	2.702	2.731	76953.6		M	6.00	10.00	-2.57689	1.74171	0.843406	-7.2179	2.06411		E4FAD	F	M	1.381*	0.177902	<0.001	1.03016	1.73173
259	+	6	E3FAD	F	0.72	1.024	3.156	7.045	55772.6		259	+	6	E3FAD	F	0.72	1.024	3.156	7.045	55772.55				14.00	-16.720*	1.77857	<0.001	-21.4596	-11.9812			M	F	-1.381*	0.177902	<0.001	-1.73173	-1.03016											M
681	+	6	E3FAD	F	1.797	2.927	5.971	6.883	71839.3		681	+	6	E3FAD	F				6.883	71839.3				18.00	-19.140*	1.75301	<0.001	-23.8112	-14.469		All pairwise comparisons based on estimated marginal means
851	+	10	E3FAD	F	0.405	4.076	7.159	10.135	63671.8		851	+	10	E3FAD	F	0.405	4.076	7.159	10.135	63671.8			10.00	6.00	2.57689	1.74171	0.843406	-2.06411	7.2179		*. The mean difference is significant at the .05 level.
751	+	10	E3FAD	F	0.584	10.416	8.704	11.441	61744.4		751	+	10	E3FAD	F	0.584	10.416	8.704	11.441	61744.4				14.00	-14.143*	1.60566	<0.001	-18.422	-9.86502		b. Adjustment for multiple comparisons: Bonferroni.
804	+	10	E3FAD	F	0.666	7.094	6.449				804	+	10	E3FAD	F	0.666	7.094	6.449						18.00	-16.563*	1.5773	<0.001	-20.7661	-12.3603
886	+	10	E3FAD	F	0.772	3.088	9.04	10.363			886	+	10	E3FAD	F	0.772	3.088	9.04	10.363				14.00	6.00	16.720*	1.77857	<0.001	11.9812	21.4596
887	+	10	E3FAD	F	0.934	3.872	11.58				887	+	10	E3FAD	F	0.934	3.872	11.58						10.00	14.143*	1.60566	<0.001	9.86502	18.422
752	+	10	E3FAD	F	0.978	3.566	7.771	12.214			752	+	10	E3FAD	F	0.978	3.566	7.771	12.214					18.00	-2.41972	1.61791	0.817986	-6.73084	1.8914
850	+	10	E3FAD	F	0.991	5.88	13.076	10.459			850	+	10	E3FAD	F	0.991	5.88	13.076	10.459				18.00	6.00	19.140*	1.75301	<0.001	14.469	23.8112
803	+	10	E3FAD	F	1.056	2.713	7.657	9.104			803	+	10	E3FAD	F	1.056	2.713	7.657	9.104					10.00	16.563*	1.5773	<0.001	12.3603	20.7661
317	+	10	E3FAD	F	1.32	1.519	7.137	8.018	58389.3		317	+	10	E3FAD	F	1.32	1.519	7.137	8.018	58389.3				14.00	2.41972	1.61791	0.817986	-1.8914	6.73084
857	+	10	E3FAD	F	1.779	3.228	18.958	8.374			857	+	10	E3FAD	F	1.779	3.228	18.958	8.374
330	+	10	E3FAD	F	1.844	2.195	14.443	8.861	56432.7		330	+	10	E3FAD	F	1.844	2.195	14.443	8.861	56432.7
870	+	10	E3FAD	F	2.004	4.745	13.9	7.605			870	+	10	E3FAD	F	2.004	4.745	13.9	7.605			5. Age x Sex
855	+	10	E3FAD	F	2.532	7.207	18.499	8.786	65962		855	+	10	E3FAD	F	2.532	7.207	18.499	8.786	65962		Pairwise comparisons																											5. Age x Sex
753	+	10	E3FAD	F	2.967	4.04	10.826				753	+	10	E3FAD	F	2.967	4.04	10.826				Dependent Variable: MOAB2																											Pairwise comparisons
856	+	10	E3FAD	F	3.098	7.854	13.519	7.787			856	+	10	E3FAD	F	3.098	7.854	13.519	7.787			Age	(I) Sex	(J) Sex	Mean Difference (I-J)	Std. Error	Sig.b	95%CI for Diffb																					Dependent Variable: Iba1
316	+	10	E3FAD	F	3.229	2.208	8.479	8.305	54434.8		316	+	10	E3FAD	F	3.229	2.208	8.479	8.305	54434.8								Lower Bound	Upper Bound																				Age
819	+	14	E3FAD	F	0.848	24.667	10.287				819	+	14	E3FAD	F	0.848	24.667	10.287				6.00	F	M	0.585343	1.92978	0.761959	-3.21986	4.39055
403	+	14	E3FAD	F	1.109	31.009	13.9	11.845	51337.2		403	+	14	E3FAD	F	1.109	31.009	13.9	11.845	51337.2			M	F	-0.585343	1.92978	0.761959	-4.39055	3.21986																				6
899	+	14	E3FAD	F	1.307	23.39	17	12.864	70499		899	+	14	E3FAD	F	1.307	23.39	17	12.864	70499		10.00	F	M	3.829*	1.59549	0.0173175	0.682778	6.97488
456	+	14	E3FAD	F	1.366	16.89	12.922	9.025	58960.1		456	+	14	E3FAD	F	1.366	16.89	12.922	9.025	58960.1			M	F	-3.829*	1.59549	0.0173175	-6.97488	-0.682778																				10
915	+	14	E3FAD	F	1.438	10.989	17.388	15.32			915	+	14	E3FAD	F	1.438	10.989	17.388	15.32			14.00	F	M	7.990*	1.64557	<0.001	4.74532	11.2349
908	+	14	E3FAD	F	1.506	22.519	14.905	12.425			908	+	14	E3FAD	F	1.506	22.519	14.905	12.425				M	F	-7.990*	1.64557	<0.001	-11.2349	-4.74532																				14
893	+	14	E3FAD	F	1.529	34.678	16.233	13.399	68887.3		893	+	14	E3FAD	F	1.529	34.678	16.233	13.399	68887.3		18.00	F	M	9.667*	1.58977	<0.001	6.5322	12.8017
900	+	14	E3FAD	F	1.867	17.699	15.259	14.212			900	+	14	E3FAD	F	1.867	17.699	15.259	14.212				M	F	-9.667*	1.58977	<0.001	-12.8017	-6.5322																				18
391	+	14	E3FAD	F	2.112	18.915	15.868				391	+	14	E3FAD	F	2.112	18.915	15.868				All pairwise comparisons based on estimated marginal means
821	+	14	E3FAD	F	2.126	25.044	16.852	10.527			821	+	14	E3FAD	F	2.126	25.044	16.852	10.527			*. The mean difference is significant at the .05 level.																											All pairwise comparisons based on estimated marginal means
457	+	14	E3FAD	F	2.439	18.589	8.634	15.152			457	+	14	E3FAD	F	2.439	18.589	8.634	15.152			b. Adjustment for multiple comparisons: Bonferroni.																											*. The mean difference is significant at the .05 level.
916	+	14	E3FAD	F	2.521	5.66	14.994				916	+	14	E3FAD	F	2.521	5.66	14.994																															b. Adjustment for multiple comparisons: Bonferroni.
824	+	14	E3FAD	F	2.568	27.377	13.809		48389.3		824	+	14	E3FAD	F	2.568	27.377	13.809		48389.3
512	+	14	E3FAD	F	3.854	31.009	18.443	12.458	59826.9		512	+	14	E3FAD	F	3.854	31.009	18.443	12.458	59826.9
814	+	18	E3FAD	F	0.773	28.161	18.085	20.044			814	+	18	E3FAD	F	0.773	28.161	18.085	20.044
973	+	18	E3FAD	F	1.332	19.274	20.33		42978.3		973	+	18	E3FAD	F	1.332	19.274	20.33		42978.3
813	+	18	E3FAD	F	1.45	32.046	17.912	18.377			813	+	18	E3FAD	F	1.45	32.046	17.912	18.377
458	+	18	E3FAD	F	1.542	36.699	18.126	17.868			458	+	18	E3FAD	F	1.542	36.699	18.126	17.868
807	+	18	E3FAD	F	1.799	26.279	23.225	18.075			807	+	18	E3FAD	F	1.799	26.279	23.225	18.075
795	+	18	E3FAD	F	2.071	21.087	14.113				795	+	18	E3FAD	F	2.071	21.087	14.113
980	+	18	E3FAD	F	2.107	15.047	12.491		58775.8		980	+	18	E3FAD	F	2.107	15.047	12.491		58775.8
459	+	18	E3FAD	F	2.377	28.622	17.243	15.417	61249.6		459	+	18	E3FAD	F	2.377	28.622	17.243	15.417	61249.6
442	+	18	E3FAD	F	2.547	17.945	18.26	14.542	49590.5		442	+	18	E3FAD	F	2.547	17.945	18.26	14.542	49590.5
443	+	18	E3FAD	F	2.551	25.018	13.498	13.254	37418.5		443	+	18	E3FAD	F	2.551	25.018	13.498	13.254	37418.5
404	+	18	E3FAD	F	2.878	18.349	17.174				404	+	18	E3FAD	F	2.878	18.349	17.174
405	+	18	E3FAD	F	2.957	18.947	18.379	13.118			405	+	18	E3FAD	F	2.957	18.947	18.379	13.118
794	+	18	E3FAD	F	3.034	30.294	18.331				794	+	18	E3FAD	F	3.034	30.294	18.331
444	+	18	E3FAD	F	3.265	29.299	15.619	17.627	59450.7		444	+	18	E3FAD	F	3.265	29.299	15.619	17.627	59450.7
806	+	18	E3FAD	F	3.808	19.696	18.85	16.757			806	+	18	E3FAD	F	3.808	19.696	18.85	16.757
307	+	6	E4FAD	F	0.201	0.483	7.24	5.343	57844.2		307	+	6	E4FAD	F	0.201	0.483	7.24	5.343	57844.2
308	+	6	E4FAD	F	0.516	1.014	3.356	5.135			308	+	6	E4FAD	F	0.516	1.014	3.356	5.135
311	+	6	E4FAD	F	0.528	1.084	6.185				311	+	6	E4FAD	F	0.528	1.084	6.185
340	+	6	E4FAD	F	0.631	1.701	11.852	4.403	71507.7		340	+	6	E4FAD	F	0.631	1.701	11.852	4.403	71507.69
341	+	6	E4FAD	F	0.661	0.389	1.491	2.102	58096.2		341	+	6	E4FAD	F	0.661	0.389	1.491	2.102	58096.2
462	+	6	E4FAD	F	0.674	1.032	3.107	3.888			462	+	6	E4FAD	F	0.674	1.032	3.107	3.888
438	+	6	E4FAD	F	0.865	1.499	12.623	7.961	48831.4		438	+	6	E4FAD	F	0.865	1.499	12.623	7.961	48831.45
446	+	6	E4FAD	F	0.882	1.958	10.632	9.578	63896.3		446	+	6	E4FAD	F	0.882	1.958	10.632	9.578	63896.3
439	+	6	E4FAD	F	1.27	0.36	8.872	4.58	64778.9		439	+	6	E4FAD	F	1.27	0.36	8.872	4.58	64778.9
686	+	6	E4FAD	F	1.297	1.846	7.437	6.494			686	+	6	E4FAD	F	1.297	1.846	7.437	6.494
687	+	6	E4FAD	F	1.433	2.144	7.624	5.94			687	+	6	E4FAD	F	1.433	2.144	7.624	5.94
771	+	10	E4FAD	F	0.637	3.401	11.441	11.061			771	+	10	E4FAD	F	0.637	3.401	11.441	11.061
764	+	10	E4FAD	F	0.683	8.801	16.706		61665.5		764	+	10	E4FAD	F	0.683	8.801	16.706		61665.5
876	+	10	E4FAD	F	1.045	4.211	8.549	8.902			876	+	10	E4FAD	F	1.045	4.211	8.549	8.902
875	+	10	E4FAD	F	1.951	6.934	16.62	9.44			875	+	10	E4FAD	F	1.951	6.934	16.62	9.44
868	+	10	E4FAD	F	2.336	8.231	14.21	10.72	60073		868	+	10	E4FAD	F	2.336	8.231	14.21	10.72	60073
877	+	10	E4FAD	F	2.345	6.539	17.638				877	+	10	E4FAD	F	2.345	6.539	17.638
869	+	10	E4FAD	F	3.233	12.587	17.37	11.219			869	+	10	E4FAD	F	3.233	12.587	17.37	11.219
765	+	10	E4FAD	F	3.27	17.315	21.264		52397.9		765	+	10	E4FAD	F	3.27	17.315	21.264		52397.9
770	+	10	E4FAD	F	3.337	14.287	15.655	11.156	60258.5		770	+	10	E4FAD	F	3.337	14.287	15.655	11.156	60258.5
840	+	10	E4FAD	F	4.133	13.197	16.756	13.458	55071		840	+	10	E4FAD	F	4.133	13.197	16.756	13.458	55071
841	+	10	E4FAD	F	4.444	8.538	17.003	11.458			841	+	10	E4FAD	F	4.444	8.538	17.003	11.458
212	+	10	E4FAD	F	4.59	3.383	11.546	9.104	56192		212	+	10	E4FAD	F	4.59	3.383	11.546	9.104	56192
744	+	10	E4FAD	F	4.717			11.008			744	+	10	E4FAD	F	4.717			11.008
842	+	10	E4FAD	F	6.405	5.258	23.12	8.88			842	+	10	E4FAD	F	6.405	5.258	23.12	8.88
922	+	14	E4FAD	F	2.911	9.806	16.364	14.073			922	+	14	E4FAD	F	2.911	9.806	16.364	14.073
905	+	14	E4FAD	F	3.125	20.469	24.307	13.051			905	+	14	E4FAD	F	3.125	20.469	24.307	13.051
706	+	14	E4FAD	F	3.439	31.944	22.439	12.911			706	+	14	E4FAD	F	3.439	31.944	22.439	12.911
435	+	14	E4FAD	F	3.592	27.516	21.974				435	+	14	E4FAD	F	3.592	27.516	21.974
891	+	14	E4FAD	F	3.639	39.975	18.035	10.133	55416.2		891	+	14	E4FAD	F	3.639	39.975	18.035	10.133	55416.2
374	+	14	E4FAD	F	3.647	46.291	16.278	16.041			374	+	14	E4FAD	F	3.647	46.291	16.278	16.041
400	+	14	E4FAD	F	3.707	22.211	24.184	12.661	53073		400	+	14	E4FAD	F	3.707	22.211	24.184	12.661	53073
437	+	14	E4FAD	F	3.79	11.591	18.477		52396		437	+	14	E4FAD	F	3.79	11.591	18.477		52396
892	+	14	E4FAD	F	3.891	26.121	18.196	13.393	54862.4		892	+	14	E4FAD	F	3.891	26.121	18.196	13.393	54862.4
375	+	14	E4FAD	F	4.053	35.122	18.648		41499.9		375	+	14	E4FAD	F	4.053	35.122	18.648		41499.9
707	+	14	E4FAD	F	4.07	31.584	16.532	13.102	45358.4		707	+	14	E4FAD	F	4.07	31.584	16.532	13.102	45358.4
436	+	14	E4FAD	F	4.223	32.052	13.69	14.475			436	+	14	E4FAD	F	4.223	32.052	13.69	14.475
906	+	14	E4FAD	F	4.61	23.653	18.722	14.834			906	+	14	E4FAD	F	4.61	23.653	18.722	14.834
910	+	14	E4FAD	F	4.751	31.602	17.929				910	+	14	E4FAD	F	4.751	31.602	17.929
376	+	18	E4FAD	F	2.446	18.518	16.996	19.336	48096.5		376	+	18	E4FAD	F	2.446	18.518	16.996	19.336	48096.5
789	+	18	E4FAD	F	2.603	21.555	18.375	18.004			789	+	18	E4FAD	F	2.603	21.555	18.375	18.004
787	+	18	E4FAD	F	3.219	37.363	22.439	22.398			787	+	18	E4FAD	F	3.219	37.363	22.439	22.398
991	+	18	E4FAD	F	3.294	33.468	21.933		49993.6		991	+	18	E4FAD	F	3.294	33.468	21.933		49993.6
378	+	18	E4FAD	F	3.579	14.403	19.312	18.094	49786.3		378	+	18	E4FAD	F	3.579	14.403	19.312	18.094	49786.3
474	+	18	E4FAD	F	3.977	48.818	26.703	19.075			474	+	18	E4FAD	F	3.977	48.818	26.703	19.075
475	+	18	E4FAD	F	4.057	35.583	24.196	20.164			475	+	18	E4FAD	F	4.057	35.583	24.196	20.164
377	+	18	E4FAD	F	4.096	48.628	22.674	17.859			377	+	18	E4FAD	F	4.096	48.628	22.674	17.859
786	+	18	E4FAD	F	4.591	33.432	21.475	17.617			786	+	18	E4FAD	F	4.591	33.432	21.475	17.617
473	+	18	E4FAD	F	4.685	37.328	20.963	17.879	47103.3		473	+	18	E4FAD	F	4.685	37.328	20.963	17.879	47103.3
476	+	18	E4FAD	F	4.887	43.221	22.859		37197.7		476	+	18	E4FAD	F	4.887	43.221	22.859		37197.7
768	+	18	E4FAD	F	5.172	35.003	20.838				768	+	18	E4FAD	F	5.172	35.003	20.838
785	+	18	E4FAD	F	5.631	24.662	20.712				785	+	18	E4FAD	F	5.631	24.662	20.712
992	+	18	E4FAD	F	6.421	27.255	31.1		44685.6		992	+	18	E4FAD	F	6.421	27.255	31.1		44685.6
767	+	18	E4FAD	F	8.039	45.153	18.901	21.387			767	+	18	E4FAD	F	8.039	45.153	18.901	21.387
Outliers: ROUT 5%											Outliers: ROUT 5%
[truncated: 13 more columns]

## Sheet: Aging BC (CX)
M ID	5xFAD	Age (M)	Genotype	Sex	FA Ab42	Drebrin/β-actin		M ID	5xFAD	Age (M)	Genotype	Sex	FA Ab42	Drebrin/β-actin
1010	+	6	E3FAD	M	0.0073709	1		1010	+	6	E3FAD	M	0.0073709	1		Supplementary Figure 2									Supplementary Figure 4C
150	+	6	E3FAD	M	0.0138425			150	+	6	E3FAD	M	0.0138425			Tests of Between-Subjects Effects									Tests of Between-Subjects Effects
1025	+	6	E3FAD	M	0.0197865			1025	+	6	E3FAD	M	0.0197865			Dependent Variable: FA Ab42									Dependent Variable: Drebrin
1024	+	6	E3FAD	M	0.0373861			1024	+	6	E3FAD	M	0.0373861			Source	Type III Sum of Squares	df	Mean Square	F	Sig.				Source	Type III SS	df	MS	F	Sig.
1019	+	6	E3FAD	M	0.0398604	0.271478		1019	+	6	E3FAD	M	0.0398604			Corrected Model	596.039a	15	39.7359	29.3321	<0.001				Corrected Model	4.137a	15	0.27578	2.80794	0.00164044
21	+	6	E3FAD	M	0.0399352			21	+	6	E3FAD	M	0.0399352			Intercept	1132.23	1	1132.23	835.789	<0.001				Intercept	55.5613	1	55.5613	565.715	<0.001
1020	+	6	E3FAD	M	0.0618304	1		1020	+	6	E3FAD	M	0.0618304	1		Age	401.01	3	133.67	98.6721	<0.001				Age	3.05626	3	1.01875	10.3728	<0.001
455	+	6	E3FAD	M	0.0636363			455	+	6	E3FAD	M	0.0636363			Genotype	9.06324	1	9.06324	6.69027	<0.001				Genotype	0.425069	1	0.425069	4.32797	0.0408614
197	+	6	E3FAD	M	0.0884618			197	+	6	E3FAD	M	0.0884618			Sex	77.8996	1	77.8996	57.5036	<0.001				Sex	0.0877441	1	0.0877441	0.893394	0.347555
1014	+	6	E3FAD	M	0.104831	1.1837		1014	+	6	E3FAD	M	0.104831	1.1837		Age * Genotype	5.99297	3	1.99766	1.47462	0.221708				Age * Genotype	0.0887288	3	0.0295763	0.30114	0.824471
1026	+	6	E3FAD	M	0.111848			1026	+	6	E3FAD	M	0.111848			Age * Sex	36.2243	3	12.0748	8.91331	<0.001				Age * Sex	0.224393	3	0.0747976	0.761575	0.519114
454	+	6	E3FAD	M	0.113429			454	+	6	E3FAD	M	0.113429			Genotype * Sex	4.51506	1	4.51506	3.33291	0.0689949				Genotype * Sex	0.011354	1	0.011354	0.115604	0.73479
1015	+	6	E3FAD	M	0.117238	0.816301		1015	+	6	E3FAD	M	0.117238	0.816301		Age * Genotype * Sex	5.78593	3	1.92864	1.42368	0.236116				Age * Genotype * Sex	0.129646	3	0.0432153	0.44001	0.725041
1018	+	6	E3FAD	M	0.133481	0.159301		1018	+	6	E3FAD	M	0.133481			Error	371.185	274	1.35469						Error	7.46429	76	0.0982144
371	+	6	E3FAD	M	0.137068			371	+	6	E3FAD	M	0.137068			Total	2496.16	290							Total	66.6923	92
453	+	6	E3FAD	M	0.138503			453	+	6	E3FAD	M	0.138503			Corrected Total	967.224	289							Corrected Total	11.601	91
283	+	6	E3FAD	M	0.224421			283	+	6	E3FAD	M	0.224421			a. R Squared = .616 (Adjusted R Squared = .595)									a. R Squared = .357 (Adjusted R Squared = .230)
233	+	6	E3FAD	M	0.355467			233	+	6	E3FAD	M
390	+	6	E3FAD	M	0.358869			390	+	6	E3FAD	M
232	+	6	E3FAD	M	0.861575			232	+	6	E3FAD	M				1. Age									1. Age
389	+	6	E3FAD	M	1.66586			389	+	6	E3FAD	M				Pairwise comparisons									Pairwise comparisons
861	+	10	E3FAD	M	0.198588			861	+	10	E3FAD	M	0.198588			Dependent Variable: FA Ab42									Dependent Variable: Drebrin
324	+	10	E3FAD	M	0.240152			324	+	10	E3FAD	M	0.240152			(I) Age	(J) Age	Mean Difference (I-J)	Std. Error	Sig.b	95%CI for Diffb				(I) Age	(J) Age	Mean Difference (I-J)	Std. Error	Sig.b	95%CI for Diffb
124	+	10	E3FAD	M	0.32271	0.623104		124	+	10	E3FAD	M	0.32271	0.623104							Lower Bound	Upper Bound								Lower Bound	Upper Bound
125	+	10	E3FAD	M	0.48319	0.960835		125	+	10	E3FAD	M	0.48319	0.960835		6.00	10.00	-1.455*	0.209191	<0.001	-2.01078	-0.898912			6	10	0.178711	0.0943434	0.371971	-0.076872	0.434294
863	+	10	E3FAD	M	0.507445			863	+	10	E3FAD	M	0.507445				14.00	-2.586*	0.215624	<0.001	-3.15883	-2.01276				14	.427*	0.0954217	<0.001	0.168794	0.685802
866	+	10	E3FAD	M	0.5362			866	+	10	E3FAD	M	0.5362				18.00	-3.177*	0.194769	<0.001	-3.69439	-2.65918				18	.454*	0.0946527	<0.001	0.197723	0.710565
323	+	10	E3FAD	M	0.658629			323	+	10	E3FAD	M	0.658629			10.00	6.00	1.455*	0.209191	<0.001	0.898912	2.01078			10	6	-0.178711	0.0943434	0.371971	-0.434294	0.076872
864	+	10	E3FAD	M	0.88748			864	+	10	E3FAD	M	0.88748				14.00	-1.131*	0.206551	<0.001	-1.67987	-0.582028				14	.249*	0.0915923	0.0493191	0.000457458	0.496717
880	+	10	E3FAD	M	0.98788			880	+	10	E3FAD	M	0.98788				18.00	-1.722*	0.184675	<0.001	-2.21272	-1.23115				18	.275*	0.0907909	0.01983	0.0294736	0.521392
325	+	10	E3FAD	M	2.23503	1.35932		325	+	10	E3FAD	M	2.23503	1.35932		14.00	6.00	2.586*	0.215624	<0.001	2.01276	3.15883			14	6	-.427*	0.0954217	<0.001	-0.685802	-0.168794
758	+	10	E3FAD	M	2.82992	0.878482		758	+	10	E3FAD	M	2.82992	0.878482			10.00	1.131*	0.206551	<0.001	0.582028	1.67987				10	-.249*	0.0915923	0.0493191	-0.496717	-0.000457458
127	+	10	E3FAD	M	3.00772	1.08126		127	+	10	E3FAD	M	3.00772	1.08126			18.00	-.591*	0.191931	0.0137191	-1.10106	-0.0809226				18	0.0268453	0.0919109	1	-0.222148	0.275838
865	+	10	E3FAD	M	3.27999	1.19679		865	+	10	E3FAD	M	3.27999	1.19679		18.00	6.00	3.177*	0.194769	<0.001	2.65918	3.69439			18	6	-.454*	0.0946527	<0.001	-0.710565	-0.197723
126	+	10	E3FAD	M	4.30124			126	+	10	E3FAD	M	4.30124				10.00	1.722*	0.184675	<0.001	1.23115	2.21272				10	-.275*	0.0907909	0.01983	-0.521392	-0.0294736
919	+	14	E3FAD	M	0.378311			919	+	14	E3FAD	M	0.378311				14.00	.591*	0.191931	0.0137191	0.0809226	1.10106				14	-0.0268453	0.0919109	1	-0.275838	0.222148
415	+	14	E3FAD	M	0.832196			415	+	14	E3FAD	M	0.832196
228	+	14	E3FAD	M	0.964007			228	+	14	E3FAD	M	0.964007
918	+	14	E3FAD	M	0.968992			918	+	14	E3FAD	M	0.968992			2. Genotype									2. Genotype
402	+	14	E3FAD	M	1.26691	0.736752		402	+	14	E3FAD	M	1.26691	0.736752		Pairwise comparisons									Pairwise comparisons
401	+	14	E3FAD	M	1.48613	0.475511		401	+	14	E3FAD	M	1.48613	0.475511		Dependent Variable: FA Ab42									Dependent Variable: ThioS
895	+	14	E3FAD	M	2.06862	0.151478		895	+	14	E3FAD	M	2.06862	0.151478		(I) Genotype	(J) Genotype	Mean Difference (I-J)	Std. Error	Sig.b	95%CI for Diffb				(I) Sex	(J) Sex	Mean Difference (I-J)	Std. Error	Sig.b	95%CI for Diffb
894	+	14	E3FAD	M	2.3276	1.37647		894	+	14	E3FAD	M	2.3276	1.37647							Lower Bound	Upper Bound								Lower Bound	Upper Bound
896	+	14	E3FAD	M	2.35618	0.619811		896	+	14	E3FAD	M	2.35618	0.619811		E3FAD	E4FAD	-.367*	0.141949	0.0102101	-0.64661	-0.08771			F	M	.137*	0.0658564	0.0408614	0.00584177	0.268171
898	+	14	E3FAD	M	2.41536	0.648518		898	+	14	E3FAD	M	2.41536	0.648518		E4FAD	E3FAD	.367*	0.141949	0.0102101	0.08771	0.64661			M	F	-.137*	0.0658564	0.0408614	-0.268171	-0.00584177
229	+	14	E3FAD	M	2.96966			229	+	14	E3FAD	M	2.96966
480	+	18	E3FAD	M	0.318345			480	+	18	E3FAD	M	0.318345
422	+	18	E3FAD	M	0.69677			422	+	18	E3FAD	M	0.69677			3. Sex
637	+	18	E3FAD	M	1.18172			637	+	18	E3FAD	M	1.18172			Pairwise comparisons
1006	+	18	E3FAD	M	1.23152	0.638898		1006	+	18	E3FAD	M	1.23152	0.638898		Dependent Variable: FA Ab42
421	+	18	E3FAD	M	1.24052			421	+	18	E3FAD	M	1.24052			(I) Sex	(J) Sex	Mean Difference (I-J)	Std. Error	Sig.b	95%CI for Diffb
504	+	18	E3FAD	M	1.37151			504	+	18	E3FAD	M	1.37151								Lower Bound	Upper Bound
379	+	18	E3FAD	M	1.82419			379	+	18	E3FAD	M	1.82419			F	M	1.076*	0.141949	<0.001	0.796968	1.35587
799	+	18	E3FAD	M	1.89131			799	+	18	E3FAD	M	1.89131			M	F	-1.076*	0.141949	<0.001	-1.35587	-0.796968
810	+	18	E3FAD	M	2.30832			810	+	18	E3FAD	M	2.30832
1001	+	18	E3FAD	M	2.53229	1.00192		1001	+	18	E3FAD	M	2.53229	1.00192
802	+	18	E3FAD	M	2.54492			802	+	18	E3FAD	M	2.54492			4. Age x Sex
1007	+	18	E3FAD	M	2.71713	0.618361		1007	+	18	E3FAD	M	2.71713	0.618361		Pairwise comparisons
816	+	18	E3FAD	M	2.73613			816	+	18	E3FAD	M	2.73613			Dependent Variable: FA Ab42
812	+	18	E3FAD	M	2.81537			812	+	18	E3FAD	M	2.81537			Sex	(I) Age	(J) Age	Mean Difference (I-J)	Std. Error	Sig.b	95%CI for Diffb
801	+	18	E3FAD	M	2.84519			801	+	18	E3FAD	M	2.84519									Lower Bound	Upper Bound
788	+	18	E3FAD	M	3.02337	0.381339		788	+	18	E3FAD	M	3.02337	0.381339		F	6.00	10.00	-1.655*	0.308517	<0.001	-2.47518	-0.835387
800	+	18	E3FAD	M	3.03302			800	+	18	E3FAD	M	3.03302					14.00	-3.625*	0.300662	<0.001	-4.42416	-2.82611
1008	+	18	E3FAD	M	3.29992	0.702047		1008	+	18	E3FAD	M	3.29992	0.702047				18.00	-3.611*	0.294421	<0.001	-4.39322	-2.82834
851	+	10	E3FAD	F	0.600401			851	+	10	E3FAD	F	0.600401				10.00	6.00	1.655*	0.308517	<0.001	0.835387	2.47518
316	+	10	E3FAD	F	0.695479			316	+	10	E3FAD	F	0.695479					14.00	-1.970*	0.269609	<0.001	-2.68635	-1.25335
317	+	10	E3FAD	F	0.741858			317	+	10	E3FAD	F	0.741858					18.00	-1.955*	0.262632	<0.001	-2.65345	-1.25754
751	+	10	E3FAD	F	0.744669			751	+	10	E3FAD	F	0.744669				14.00	6.00	3.625*	0.300662	<0.001	2.82611	4.42416
319	+	10	E3FAD	F	0.81352			319	+	10	E3FAD	F	0.81352					10.00	1.970*	0.269609	<0.001	1.25335	2.68635
752	+	10	E3FAD	F	0.877422			752	+	10	E3FAD	F	0.877422					18.00	0.0143497	0.253359	1	-0.658964	0.687664
237	+	6	E4FAD	M	0	0.523929		237	+	6	E4FAD	M	0	0.523929			18.00	6.00	3.611*	0.294421	<0.001	2.82834	4.39322
1011	+	6	E4FAD	M	0.00759802			1011	+	6	E4FAD	M	0.00759802					10.00	1.955*	0.262632	<0.001	1.25754	2.65345
392	+	14	E4FAD	M	0.867401	0.492836		392	+	14	E4FAD	M	0.867401	0.492836				14.00	-0.0143497	0.253359	1	-0.687664	0.658964
424	+	14	E4FAD	M	1.0793			424	+	14	E4FAD	M	1.0793			M	6.00	10.00	-1.254*	0.282598	<0.001	-2.00543	-0.503393
889	+	14	E4FAD	M	1.11796			889	+	14	E4FAD	M	1.11796					14.00	-1.546*	0.309156	<0.001	-2.36806	-0.724865
890	+	14	E4FAD	M	1.27589			890	+	14	E4FAD	M	1.27589					18.00	-2.743*	0.255061	<0.001	-3.42063	-2.06495
903	+	14	E4FAD	M	1.53991			903	+	14	E4FAD	M	1.53991				10.00	6.00	1.254*	0.282598	<0.001	0.503393	2.00543
960	+	14	E4FAD	M	1.60404			960	+	14	E4FAD	M	1.60404					14.00	-0.292051	0.312993	1	-1.12385	0.539744
433	+	14	E4FAD	M	1.61978			433	+	14	E4FAD	M	1.61978					18.00	-1.488*	0.259699	<0.001	-2.17854	-0.798214
156	+	14	E4FAD	M	1.68647	0.909278		156	+	14	E4FAD	M	1.68647	0.909278			14.00	6.00	1.546*	0.309156	<0.001	0.724865	2.36806
157	+	14	E4FAD	M	1.89916	0.267375		157	+	14	E4FAD	M	1.89916	0.267375				10.00	0.292051	0.312993	1	-0.539744	1.12385
961	+	14	E4FAD	M	2.08737			961	+	14	E4FAD	M	2.08737					18.00	-1.196*	0.288373	<0.001	-1.96269	-0.42996
393	+	14	E4FAD	M	2.21211	0.229359		393	+	14	E4FAD	M	2.21211	0.229359			18.00	6.00	2.743*	0.255061	<0.001	2.06495	3.42063
909	+	14	E4FAD	M	2.35158			909	+	14	E4FAD	M	2.35158					10.00	1.488*	0.259699	<0.001	0.798214	2.17854
902	+	14	E4FAD	M	2.87577			902	+	14	E4FAD	M	2.87577					14.00	1.196*	0.288373	<0.001	0.42996	1.96269
372	+	14	E4FAD	M	4.11552	0.503264		372	+	14	E4FAD	M		0.503264
959	+	14	E4FAD	M	4.81604			959	+	14	E4FAD	M
53	+	18	E4FAD	M	0.943443			53	+	18	E4FAD	M	0.943443			4. Age x Sex
54	+	18	E4FAD	M	1.11896			54	+	18	E4FAD	M	1.11896			Pairwise comparisons
477	+	18	E4FAD	M	1.12675	0.359714		477	+	18	E4FAD	M	1.12675	0.359714		Dependent Variable: FA Ab42
447	+	6	E4FAD	F	0.151458	1.23996		447	+	6	E4FAD	F	0.151458	1.23996		Age	(I) Sex	(J) Sex	Mean Difference (I-J)	Std. Error	Sig.b	95%CI for Diffb
462	+	6	E4FAD	F	0.243029			462	+	6	E4FAD	F	0.243029									Lower Bound	Upper Bound
307	+	6	E4FAD	F	0.258043	1.139		307	+	6	E4FAD	F	0.258043	1.139		6.00	F	M	0.239534	0.308517	0.438179	-0.36783	0.846898
298	+	10	E4FAD	F	0.815447			298	+	10	E4FAD	F	0.815447				M	F	-0.239534	0.308517	0.438179	-0.846898	0.36783
251	+	6	E3FAD	F	0.042798			251	+	6	E3FAD	F	0.042798			10.00	F	M	.640*	0.282598	0.0242224	0.0840697	1.19675
250	+	6	E3FAD	F	0.0505141			250	+	6	E3FAD	F	0.0505141				M	F	-.640*	0.282598	0.0242224	-1.19675	-0.0840697
682	+	6	E3FAD	F	0.0895689	1.59119		682	+	6	E3FAD	F	0.0895689	1.59119		14.00	F	M	2.318*	0.301318	<0.001	1.72501	2.9114
679	+	6	E3FAD	F	0.0960117	1.35772		679	+	6	E3FAD	F	0.0960117	1.35772			M	F	-2.318*	0.301318	<0.001	-2.9114	-1.72501
253	+	6	E3FAD	F	0.150846			253	+	6	E3FAD	F	0.150846			18.00	F	M	1.108*	0.237819	<0.001	0.639343	1.57571
691	+	6	E3FAD	F	0.195202	1		691	+	6	E3FAD	F	0.195202	1			M	F	-1.108*	0.237819	<0.001	-1.57571	-0.639343
252	+	6	E3FAD	F	0.199192			252	+	6	E3FAD	F	0.199192			All pairwise comparisons based on estimated marginal means
259	+	6	E3FAD	F	0.281691			259	+	6	E3FAD	F	0.281691			*. The mean difference is significant at the .05 level.
690	+	6	E3FAD	F	0.341587	0.785958		690	+	6	E3FAD	F	0.341587	0.785958		b. Adjustment for multiple comparisons: Bonferroni.
258	+	6	E3FAD	F	0.391854			258	+	6	E3FAD	F	0.391854
260	+	6	E3FAD	F	0.458016			260	+	6	E3FAD	F	0.458016
681	+	6	E3FAD	F	0.511734	1.14773		681	+	6	E3FAD	F	0.511734	1.14773
695	+	6	E3FAD	F	1.41392			695	+	6	E3FAD	F
753	+	10	E3FAD	F	1.08488			753	+	10	E3FAD	F	1.08488
803	+	10	E3FAD	F	1.24342			803	+	10	E3FAD	F	1.24342
754	+	10	E3FAD	F	1.71489			754	+	10	E3FAD	F	1.71489
793	+	10	E3FAD	F	1.89479			793	+	10	E3FAD	F	1.89479
856	+	10	E3FAD	F	1.92097	1.36587		856	+	10	E3FAD	F	1.92097	1.36587
855	+	10	E3FAD	F	2.39409	1.06121		855	+	10	E3FAD	F	2.39409	1.06121
887	+	10	E3FAD	F	2.57263			887	+	10	E3FAD	F	2.57263
850	+	10	E3FAD	F	3.07231			850	+	10	E3FAD	F	3.07231
886	+	10	E3FAD	F	3.20985			886	+	10	E3FAD	F	3.20985
857	+	10	E3FAD	F	3.2956	0.665374		857	+	10	E3FAD	F	3.2956	0.665374
871	+	10	E3FAD	F	3.37348	0.393407		871	+	10	E3FAD	F	3.37348	0.393407
858	+	10	E3FAD	F	4.41601	0.83253		858	+	10	E3FAD	F	4.41601	0.83253
870	+	10	E3FAD	F	6.69166	0.663424		870	+	10	E3FAD	F		0.663424
820	+	14	E3FAD	F	1.52719			820	+	14	E3FAD	F	1.52719
917	+	14	E3FAD	F	1.7836			917	+	14	E3FAD	F	1.7836
900	+	14	E3FAD	F	2.12925			900	+	14	E3FAD	F	2.12925
899	+	14	E3FAD	F	2.27921			899	+	14	E3FAD	F	2.27921
821	+	14	E3FAD	F	2.32668			821	+	14	E3FAD	F	2.32668
915	+	14	E3FAD	F	2.60639			915	+	14	E3FAD	F	2.60639
819	+	14	E3FAD	F	2.62429	0.670994		819	+	14	E3FAD	F	2.62429	0.670994
456	+	14	E3FAD	F	2.95015	1.25493		456	+	14	E3FAD	F	2.95015	1.25493
893	+	14	E3FAD	F	3.00772			893	+	14	E3FAD	F	3.00772
825	+	14	E3FAD	F	3.14439			825	+	14	E3FAD	F	3.14439
457	+	14	E3FAD	F	3.56252	0.16567		457	+	14	E3FAD	F	3.56252	0.16567
824	+	14	E3FAD	F	3.56609			824	+	14	E3FAD	F	3.56609
512	+	14	E3FAD	F	3.80994	0.374814		512	+	14	E3FAD	F	3.80994	0.374814
391	+	14	E3FAD	F	3.87647			391	+	14	E3FAD	F	3.87647
916	+	14	E3FAD	F	4.10693			916	+	14	E3FAD	F	4.10693
826	+	14	E3FAD	F	4.12756			826	+	14	E3FAD	F	4.12756
541	+	14	E3FAD	F	4.27743	0.845822		541	+	14	E3FAD	F	4.27743	0.845822
901	+	14	E3FAD	F	4.34927			901	+	14	E3FAD	F	4.34927
513	+	14	E3FAD	F	4.62964	0.839083		513	+	14	E3FAD	F	4.62964	0.839083
403	+	14	E3FAD	F				403	+	14	E3FAD	F
796	+	18	E3FAD	F	2.11761	0.685873		796	+	18	E3FAD	F	2.11761	0.685873
442	+	18	E3FAD	F	2.25189	0.825014		442	+	18	E3FAD	F	2.25189	0.825014
795	+	18	E3FAD	F	2.39032			795	+	18	E3FAD	F	2.39032
443	+	18	E3FAD	F	2.7538	0.427387		443	+	18	E3FAD	F	2.7538	0.427387
813	+	18	E3FAD	F	2.82596			813	+	18	E3FAD	F	2.82596
445	+	18	E3FAD	F	2.9425	0.907648		445	+	18	E3FAD	F	2.9425	0.907648
794	+	18	E3FAD	F	3.00435	0.821439		794	+	18	E3FAD	F	3.00435	0.821439
444	+	18	E3FAD	F	3.0256	0.69891		444	+	18	E3FAD	F	3.0256	0.69891
797	+	18	E3FAD	F	3.09699			797	+	18	E3FAD	F	3.09699
778	+	18	E3FAD	F	3.26788			778	+	18	E3FAD	F	3.26788
815	+	18	E3FAD	F	3.28814			815	+	18	E3FAD	F	3.28814
459	+	18	E3FAD	F	3.78591			459	+	18	E3FAD	F	3.78591
458	+	18	E3FAD	F	3.82972			458	+	18	E3FAD	F	3.82972
404	+	18	E3FAD	F	4.03509			404	+	18	E3FAD	F	4.03509
973	+	18	E3FAD	F	4.44085			973	+	18	E3FAD	F	4.44085
990	+	18	E3FAD	F	4.44085			990	+	18	E3FAD	F	4.44085
814	+	18	E3FAD	F	4.44095			814	+	18	E3FAD	F	4.44095
806	+	18	E3FAD	F	4.93636			806	+	18	E3FAD	F	4.93636
807	+	18	E3FAD	F	5.44187			807	+	18	E3FAD	F	5.44187
980	+	18	E3FAD	F	5.88312			980	+	18	E3FAD	F	5.88312
808	+	18	E3FAD	F	6.63043			808	+	18	E3FAD	F	6.63043
405	+	18	E3FAD	F	9.58343			405	+	18	E3FAD	F
1013	+	6	E4FAD	M	0.0339181			1013	+	6	E4FAD	M	0.0339181
563	+	6	E4FAD	M	0.0591852			563	+	6	E4FAD	M	0.0591852
244	+	6	E4FAD	M	0.0625901	0.622429		244	+	6	E4FAD	M	0.0625901	0.622429
1012	+	6	E4FAD	M	0.0724374			1012	+	6	E4FAD	M	0.0724374
562	+	6	E4FAD	M	0.0765741			562	+	6	E4FAD	M	0.0765741
419	+	6	E4FAD	M	0.100966			419	+	6	E4FAD	M	0.100966
142	+	6	E4FAD	M	0.119682			142	+	6	E4FAD	M	0.119682
418	+	6	E4FAD	M	0.14993			418	+	6	E4FAD	M	0.14993
420	+	6	E4FAD	M	0.1556			420	+	6	E4FAD	M	0.1556
1021	+	6	E4FAD	M	0.180375			1021	+	6	E4FAD	M	0.180375
1028	+	6	E4FAD	M	0.265376			1028	+	6	E4FAD	M	0.265376
238	+	6	E4FAD	M	0.300282	0.519209		238	+	6	E4FAD	M	0.300282	0.519209
143	+	6	E4FAD	M	0.317713			143	+	6	E4FAD	M	0.317713
167	+	6	E4FAD	M	0.349141			167	+	6	E4FAD	M	0.349141
1027	+	6	E4FAD	M	0.393598			1027	+	6	E4FAD	M	0.393598
168	+	6	E4FAD	M	0.415801			168	+	6	E4FAD	M	0.415801
399	+	6	E4FAD	M	0.667794	1.55216		399	+	6	E4FAD	M		1.55216
398	+	6	E4FAD	M	1.22045	1.67639		398	+	6	E4FAD	M		1.67639
234	+	6	E4FAD	M	2.46298	0.53492		234	+	6	E4FAD	M		0.53492
130	+	10	E4FAD	M	0.0239856			130	+	10	E4FAD	M	0.0239856
188	+	10	E4FAD	M	0.124327			188	+	10	E4FAD	M	0.124327
189	+	10	E4FAD	M	0.159987			189	+	10	E4FAD	M	0.159987
210	+	10	E4FAD	M	0.621174	0.97005		210	+	10	E4FAD	M	0.621174	0.97005
839	+	10	E4FAD	M	0.818292			839	+	10	E4FAD	M	0.818292
138	+	10	E4FAD	M	1.029			138	+	10	E4FAD	M	1.029
872	+	10	E4FAD	M	1.03614			872	+	10	E4FAD	M	1.03614
838	+	10	E4FAD	M	1.09973			838	+	10	E4FAD	M	1.09973
873	+	10	E4FAD	M	1.26253			873	+	10	E4FAD	M	1.26253
136	+	10	E4FAD	M	1.28882			136	+	10	E4FAD	M	1.28882
874	+	10	E4FAD	M	1.35878			874	+	10	E4FAD	M	1.35878
216	+	10	E4FAD	M	1.36005	0.752597		216	+	10	E4FAD	M	1.36005	0.752597
211	+	10	E4FAD	M	1.38083	0.608168		211	+	10	E4FAD	M	1.38083	0.608168
852	+	10	E4FAD	M	1.50466			852	+	10	E4FAD	M	1.50466
135	+	10	E4FAD	M	1.63316			135	+	10	E4FAD	M	1.63316
853	+	10	E4FAD	M	1.64396			853	+	10	E4FAD	M	1.64396
837	+	10	E4FAD	M	1.86829			837	+	10	E4FAD	M	1.86829
137	+	10	E4FAD	M	1.86902			137	+	10	E4FAD	M	1.86902
134	+	10	E4FAD	M	2.78074			134	+	10	E4FAD	M	2.78074
296	+	10	E4FAD	M	3.17146	1.20407		296	+	10	E4FAD	M	3.17146	1.20407
217	+	10	E4FAD	M		0.425788		217	+	10	E4FAD	M		0.425788
297	+	10	E4FAD	M		0.894598		297	+	10	E4FAD	M		0.894598
478	+	18	E4FAD	M	1.3288			478	+	18	E4FAD	M	1.3288
434	+	18	E4FAD	M	1.47858			434	+	18	E4FAD	M	1.47858
762	+	18	E4FAD	M	1.96106			762	+	18	E4FAD	M	1.96106
3	+	18	E4FAD	M	1.97101			3	+	18	E4FAD	M	1.97101
761	+	18	E4FAD	M	2.0444			761	+	18	E4FAD	M	2.0444
763	+	18	E4FAD	M	2.20662			763	+	18	E4FAD	M	2.20662
760	+	18	E4FAD	M	2.25176			760	+	18	E4FAD	M	2.25176
505	+	18	E4FAD	M	2.4113			505	+	18	E4FAD	M	2.4113
783	+	18	E4FAD	M	2.52173			783	+	18	E4FAD	M	2.52173
781	+	18	E4FAD	M	2.52621	0.286372		781	+	18	E4FAD	M	2.52621	0.286372
1	+	18	E4FAD	M	2.7392			1	+	18	E4FAD	M	2.7392
779	+	18	E4FAD	M	2.9235	0.409533		779	+	18	E4FAD	M	2.9235	0.409533
975	+	18	E4FAD	M	2.94091			975	+	18	E4FAD	M	2.94091
373	+	18	E4FAD	M	3.05303			373	+	18	E4FAD	M	3.05303
981	+	18	E4FAD	M	3.12491			981	+	18	E4FAD	M	3.12491
974	+	18	E4FAD	M	3.14268			974	+	18	E4FAD	M	3.14268
782	+	18	E4FAD	M	3.23696	0.449688		782	+	18	E4FAD	M	3.23696	0.449688
506	+	18	E4FAD	M	3.41993			506	+	18	E4FAD	M	3.41993
472	+	18	E4FAD	M	3.54652	0.565806		472	+	18	E4FAD	M	3.54652	0.565806
983	+	18	E4FAD	M	3.69214			983	+	18	E4FAD	M	3.69214
982	+	18	E4FAD	M	3.79356			982	+	18	E4FAD	M	3.79356
984	+	18	E4FAD	M	3.81801			984	+	18	E4FAD	M	3.81801
784	+	18	E4FAD	M	3.90249			784	+	18	E4FAD	M	3.90249
985	+	18	E4FAD	M	4.8296			985	+	18	E4FAD	M	4.8296
2	+	18	E4FAD	M	4.95556			2	+	18	E4FAD	M	4.95556
976	+	18	E4FAD	M	5.05481			976	+	18	E4FAD	M	5.05481
780	+	18	E4FAD	M	6.77746			780	+	18	E4FAD	M
471	+	18	E4FAD	M		0.898865		471	+	18	E4FAD	M		0.898865
450	+	6	E4FAD	F	0.384906	1.05341		450	+	6	E4FAD	F	0.384906	1.05341
448	+	6	E4FAD	F	0.432529	1.28455		448	+	6	E4FAD	F	0.432529	1.28455
227	+	6	E4FAD	F	0.475442			227	+	6	E4FAD	F	0.475442
226	+	6	E4FAD	F	0.487786			226	+	6	E4FAD	F	0.487786
451	+	6	E4FAD	F	0.502409			451	+	6	E4FAD	F	0.502409
449	+	6	E4FAD	F	0.540893	1.26781		449	+	6	E4FAD	F	0.540893	1.26781
225	+	6	E4FAD	F	0.686482			225	+	6	E4FAD	F	0.686482
686	+	6	E4FAD	F	0.826509			686	+	6	E4FAD	F	0.826509
688	+	6	E4FAD	F	1.01643			688	+	6	E4FAD	F	1.01643
446	+	6	E4FAD	F	2.63292	0.684583		446	+	6	E4FAD	F	2.63292	0.684583
771	+	10	E4FAD	F	0.820402			771	+	10	E4FAD	F	0.820402
215	+	10	E4FAD	F	1.0424			215	+	10	E4FAD	F	1.0424
300	+	10	E4FAD	F	1.05835			300	+	10	E4FAD	F	1.05835
299	+	10	E4FAD	F	1.21724			299	+	10	E4FAD	F	1.21724
212	+	10	E4FAD	F	1.55411			212	+	10	E4FAD	F	1.55411
770	+	10	E4FAD	F	1.72548	0.890529		770	+	10	E4FAD	F	1.72548	0.890529
213	+	10	E4FAD	F	1.74199			213	+	10	E4FAD	F	1.74199
745	+	10	E4FAD	F	2.11687	1.50177		745	+	10	E4FAD	F	2.11687	1.50177
214	+	10	E4FAD	F	2.17778			214	+	10	E4FAD	F	2.17778
843	+	10	E4FAD	F	2.20039			843	+	10	E4FAD	F	2.20039
765	+	10	E4FAD	F	2.23844	0.751947		765	+	10	E4FAD	F	2.23844	0.751947
772	+	10	E4FAD	F	2.30339			772	+	10	E4FAD	F	2.30339
868	+	10	E4FAD	F	2.62709			868	+	10	E4FAD	F	2.62709
869	+	10	E4FAD	F	3.81761			869	+	10	E4FAD	F	3.81761
842	+	10	E4FAD	F	3.96087			842	+	10	E4FAD	F	3.96087
766	+	10	E4FAD	F	4.60929	0.534677		766	+	10	E4FAD	F	4.60929	0.534677
744	+	10	E4FAD	F	5.94631	0.337903		744	+	10	E4FAD	F		0.337903
764	+	10	E4FAD	F	7.34001	0.914723		764	+	10	E4FAD	F		0.914723
892	+	14	E4FAD	F	2.53424	0.594031		892	+	14	E4FAD	F	2.53424	0.594031
400	+	14	E4FAD	F	2.55432			400	+	14	E4FAD	F	2.55432
891	+	14	E4FAD	F	2.74897			891	+	14	E4FAD	F	2.74897
698	+	14	E4FAD	F	3.16359	0.23917		698	+	14	E4FAD	F	3.16359	0.23917
905	+	14	E4FAD	F	3.18436	0.617355		905	+	14	E4FAD	F	3.18436	0.617355
707	+	14	E4FAD	F	3.44374	0.55025		707	+	14	E4FAD	F	3.44374	0.55025
923	+	14	E4FAD	F	4.09733			923	+	14	E4FAD	F	4.09733
706	+	14	E4FAD	F	4.16371	1.10456		706	+	14	E4FAD	F	4.16371	1.10456
435	+	14	E4FAD	F	4.20515			435	+	14	E4FAD	F	4.20515
906	+	14	E4FAD	F	4.50893			906	+	14	E4FAD	F	4.50893
911	+	14	E4FAD	F	4.55506			911	+	14	E4FAD	F	4.55506
922	+	14	E4FAD	F	4.74211			922	+	14	E4FAD	F	4.74211
437	+	14	E4FAD	F	4.82605			437	+	14	E4FAD	F	4.82605
699	+	14	E4FAD	F	4.83623	0.754562		699	+	14	E4FAD	F	4.83623	0.754562
912	+	14	E4FAD	F	4.95999			912	+	14	E4FAD	F	4.95999
924	+	14	E4FAD	F	5.15735			924	+	14	E4FAD	F	5.15735
925	+	14	E4FAD	F	5.28851			925	+	14	E4FAD	F	5.28851
436	+	14	E4FAD	F	6.50113			436	+	14	E4FAD	F	6.50113
374	+	14	E4FAD	F	8.1448			374	+	14	E4FAD	F	8.1448
382	+	14	E4FAD	F	8.19833			382	+	14	E4FAD	F	8.19833
375	+	14	E4FAD	F	8.79515			375	+	14	E4FAD	F	8.79515
377	+	18	E4FAD	F	1.92273			377	+	18	E4FAD	F	1.92273
785	+	18	E4FAD	F	1.94987			785	+	18	E4FAD	F	1.94987
376	+	18	E4FAD	F	2.49815			376	+	18	E4FAD	F	2.49815
1003	+	18	E4FAD	F	3.05751	0.528715		1003	+	18	E4FAD	F	3.05751	0.528715
378	+	18	E4FAD	F	3.15988			378	+	18	E4FAD	F	3.15988
787	+	18	E4FAD	F	3.21752			787	+	18	E4FAD	F	3.21752
777	+	18	E4FAD	F	3.25689			777	+	18	E4FAD	F	3.25689
991	+	18	E4FAD	F	3.27145	0.788508		991	+	18	E4FAD	F	3.27145	0.788508
994	+	18	E4FAD	F	3.28894			994	+	18	E4FAD	F	3.28894
789	+	18	E4FAD	F	3.32912			789	+	18	E4FAD	F	3.32912
996	+	18	E4FAD	F	3.81364	0.0963428		996	+	18	E4FAD	F	3.81364	0.0963428
473	+	18	E4FAD	F	3.92521			473	+	18	E4FAD	F	3.92521
790	+	18	E4FAD	F	3.99237			790	+	18	E4FAD	F	3.99237
1004	+	18	E4FAD	F	4.05969	0.574359		1004	+	18	E4FAD	F	4.05969	0.574359
476	+	18	E4FAD	F	4.14924			476	+	18	E4FAD	F	4.14924
475	+	18	E4FAD	F	4.51167			475	+	18	E4FAD	F	4.51167
992	+	18	E4FAD	F	4.54378	0.129322		992	+	18	E4FAD	F	4.54378	0.129322
474	+	18	E4FAD	F	4.63597			474	+	18	E4FAD	F	4.63597
768	+	18	E4FAD	F	4.658			768	+	18	E4FAD	F	4.658
993	+	18	E4FAD	F	6.17754			993	+	18	E4FAD	F	6.17754
1005	+	18	E4FAD	F	6.28984	0.613932		1005	+	18	E4FAD	F	6.28984	0.613932
786	+	18	E4FAD	F	6.30605			786	+	18	E4FAD	F	6.30605
767	+	18	E4FAD	F	6.98862			767	+	18	E4FAD	F	6.98862
995	+	18	E4FAD	F	7.85202			995	+	18	E4FAD	F	7.85202
416	+	18	E3FAD	M	3.52147			416	+	18	E3FAD	M	3.52147
811	+	18	E3FAD	M	5.23028			811	+	18	E3FAD	M	5.23028
977	+	18	E3FAD	M	5.88312			977	+	18	E3FAD	M	5.88312
809	+	18	E3FAD	M	6.07888			809	+	18	E3FAD	M	6.07888
502	+	18	E3FAD	M		0.511473		502	+	18	E3FAD	M		0.511473
696	+	6	E3FAD	F	2.27689			696	+	6	E3FAD	F
Outliers: ROUT 5%								Outliers: ROUT 5%

## Sheet: Aging MWM updated
ID	M ID	5xFAD	Age (M)	Genotype	Sex	Acq Day 1; Latency to platform	Acq Day 2; Latency to platform	Acq Day 3; Latency to platform	Acq Day 4; Latency to platform	Acq Day 5; Latency to platform	60s probe; Platform : latency to first entry	60s probe; Platform : entries	60s probe; Sw quad : latency to first entry	60s probe; Sw quad : time		ID	M ID	5xFAD	Age (M)	Genotype	Sex	Acq Day 1; Latency to platform	Acq Day 2; Latency to platform	Acq Day 3; Latency to platform	Acq Day 4; Latency to platform	Acq Day 5; Latency to platform	60s probe; Platform : latency to first entry	60s probe; Platform : entries	60s probe; Sw quad : latency to first entry	60s probe; Sw quad : time
3-2912	371	+	6	E3FAD	M	40	28.95	20	15.075	14.15	13.7	2	2.5	26.4		3-2912	371	+	6	E3FAD	M	40	28.95	20	15.075	14.15	13.7	2	2.5	26.4		Figure 3A											Figure 3B
3-2917	389	+	6	E3FAD	M	21.45	40.05	27.775	38.85	13.825	28.2	2	8.7	17.5		3-2917	389	+	6	E3FAD	M	21.45	40.05	27.775	38.85	13.825	28.2	2	8.7	17.5		Tests of Within-Subjects Effects											Tests of Between-Subjects Effects
3-2918	390	+	6	E3FAD	M	34.875	29.6	29.075	24.075	9.675	22.5	2	5.2	19		3-2918	390	+	6	E3FAD	M	34.875	29.6	29.075	24.075	9.675	22.5	2	5.2	19		Dependent Variable: Latency to platform											Dependent Variable: Latency to platform
3-2928	453	+	6	E3FAD	M	49.05	38.275	25.875	51.25	25.85	26.8	1	12.2	10.3		3-2928	453	+	6	E3FAD	M	49.05	38.275	25.875	51.25	25.85	26.8	1	12.2	10.3		Source	Type III Sum of Squares	df	Mean Square	F	Sig.						Source	Type III SS	df	MS	F	Sig.
3-2929	454	+	6	E3FAD	M	34.65	42.75	15.075	24.25	23.825	16.3	2	5.3	25.8		3-2929	454	+	6	E3FAD	M	34.65	42.75	15.075	24.25	23.825	16.3	2	5.3	25.8		Day	18215.8	4	4553.94	51.6791	<0.001						Corrected Model	8301.824a	15	553.455	2.04043	0.0176097
3-2930	455	+	6	E3FAD	M	51.475	14.525	31.275	23.125	14.425	30	0	5	13.2		3-2930	455	+	6	E3FAD	M	51.475	14.525	31.275	23.125	14.425	30	0	5	13.2		Day * Age	1949.36	12	162.447	1.84348	0.039						Intercept	122265	1	122265	450.757	1.88614e-42
3-3454	674	+	6	E3FAD	M	38.65	22.825	13.925	31.575	30.825	30	2	22.1	12.6		3-3454	674	+	6	E3FAD	M	38.65	22.825	13.925	31.575	30.825	30	2	22.1	12.6		Day * Genotype	1257.62	4	314.404	3.56792	0.00700017						Age	2000.08	3	666.694	2.4579	0.0662115
3-3456	675	+	6	E3FAD	M	24.25	48.075	39.375	35.025	28.75	31.7	1	18	11.4		3-3456	675	+	6	E3FAD	M	24.25	48.075	39.375	35.025	28.75	31.7	1	18	11.4		Day * Sex	536.232	4	134.058	1.52132	0.194727						Genotype	3871.13	1	3871.13	14.2717	<0.001
3-3444	676	+	6	E3FAD	M	36.325	11.6	46.275	32.825	15.9	15.7	5	8.9	25		3-3444	676	+	6	E3FAD	M	36.325	11.6	46.275	32.825	15.9	15.7	5	8.9	25		Day * Age * Genotype	1049.75	12	87.4788	0.992727	0.454592						Sex	197.379	1	197.379	0.727677	0.395337
3-3445	677	+	6	E3FAD	M	32.275	17.15	33.375	34.725	36.575	30	0	2.2	3.3		3-3445	677	+	6	E3FAD	M	32.275	17.15	33.375	34.725	36.575	30	0	2.2	3.3		Day * Age * Sex	1127.12	12	93.927	1.0659	0.387129						Age * Genotype	479.818	3	159.939	0.589649	0.62295
4-3744	398	+	6	E4FAD	M	31.325	17.275	15.15	20.675	16.975	60	0	7.1	20.6		4-3744	398	+	6	E4FAD	M	31.325	17.275	15.15	20.675	16.975	60	0	7.1	20.6		Day * Genotype * Sex	359.449	4	89.8623	1.01978	0.396563						Age * Sex	1093.46	3	364.485	1.34375	0.263476
4-3745	399	+	6	E4FAD	M	54.15	46.1	44.1	32.725	20.325	27.2	1	18.1	10.6		4-3745	399	+	6	E4FAD	M	54.15	46.1	44.1	32.725	20.325	27.2	1	18.1	10.6		Day * Age * Genotype * Sex	2202.74	12	183.562	2.0831	0.0167129						Genotype * Sex	309.795	1	309.795	1.14212	0.28735
4-3752	406	+	6	E4FAD	M	45.775	36.725	31.025	42.15	22.6	26.5	5	10.2	18.8		4-3752	406	+	6	E4FAD	M	45.775	36.725	31.025	42.15	22.6	26.5	5	10.2	18.8		Error	42649.9	484	88.1197								Age * Genotype * Sex	521.585	3	173.862	0.640977	0.590108
4-3753	407	+	6	E4FAD	M	60	50.55	50.25	25.35	15.775	33	1	8.5	18.2		4-3753	407	+	6	E4FAD	M	60	50.55	50.25	25.35	15.775	33	1	8.5	18.2													Error	32549.4	120	271.245
4-3755	408	+	6	E4FAD	M	60	42.575	28.65	36.175	40.925	60	0	8.6	13.5		4-3755	408	+	6	E4FAD	M	60	42.575	28.65	36.175	40.925	60	0	8.6	13.5													Total	169977	136
1-2092	417	+	6	E4FAD	M	39.325	12.55	34.95	26.65	10.3	4.9	3	4	27.8		1-2092	417	+	6	E4FAD	M	39.325	12.55	34.95	26.65	10.3	4.9	3	4	27.8		Tests of Between-Subjects Effects											Corrected Total	40851.2	135
4-3747	418	+	6	E4FAD	M	44.725	26.35	26.325	32.975	26.225	31.6	3	5.7	23		4-3747	418	+	6	E4FAD	M	44.725	26.35	26.325	32.975	26.225	31.6	3	5.7	23		Dependent Variable: Latency to platform											a. R Squared = .190 (Adjusted R Squared = .093)
4-3760	419	+	6	E4FAD	M	35.65	41.675	30.55	30.4	32.125	14.8	2	3.9	16.7		4-3760	419	+	6	E4FAD	M	35.65	41.675	30.55	30.4	32.125	14.8	2	3.9	16.7		Source	Type III Sum of Squares	df	Mean Square	F	Sig.
4-3768	420	+	6	E4FAD	M	36.225	32.625	27.9	19.825	35.725	9.1	1	4.1	15.8		4-3768	420	+	6	E4FAD	M	36.225	32.625	27.9	19.825	35.725	9.1	1	4.1	15.8		Intercept	1.05023e+06	1	1.05023e+06	3649.67	<0.001						1. Genotype
4-3812	460	+	6	E4FAD	M	34.6	25.925	38.2	43.95	45.375	60	0	17.2	9		4-3812	460	+	6	E4FAD	M	34.6	25.925	38.2	43.95	45.375	60	0	17.2	9		Age	26744.9	3	8914.96	30.9806	<0.001						Pairwise comparisons
4-3814	461	+	6	E4FAD	M	39.975	29.125	34.025	38.725	5.775	28.4	2	12.5	15.8		4-3814	461	+	6	E4FAD	M	39.975	29.125	34.025	38.725	5.775	28.4	2	12.5	15.8		Genotype	8136.74	1	8136.74	28.2762	<0.001						Dependent Variable: Latency to platform
4-0215	542	+	6	E4FAD	M	60	47.75	39.1	39.825	51.275	27.2	2	2.1	28.3		4-0215	542	+	6	E4FAD	M	60	47.75	39.1	39.825	51.275	27.2	2	2.1	28.3		Sex	3642.72	1	3642.72	12.6589	<0.001						(I) Genotype	(J) Genotype	Mean Difference (I-J)	Std. Error	Sig.b	95%CI for Diffb
3-3540	679	+	6	E3FAD	F	29.775	23.975	28.8	47	15.475	15.7	2	3.1	26		3-3540	679	+	6	E3FAD	F	29.775	23.975	28.8	47	15.475	15.7	2	3.1	26		Age * Genotype	901.821	3	300.607	1.04465	0.375457											Lower Bound	Upper Bound
3-3542	680	+	6	E3FAD	F	45.8	31.125	13.575	26.425	21.025	43.1	1	1.5	14.6		3-3542	680	+	6	E3FAD	F	45.8	31.125	13.575	26.425	21.025	43.1	1	1.5	14.6		Age * Sex	1743.86	3	581.288	2.02005	0.11469						E3FAD	E4FAD	-10.954*	2.89959	<0.001	-16.695	-5.21306
3-3548	681	+	6	E3FAD	F	44.875	25.425	21.775	28.9	25.1	9.4	2	5	18.8		3-3548	681	+	6	E3FAD	F	44.875	25.425	21.775	28.9	25.1	9.4	2	5	18.8		Genotype * Sex	196.569	1	196.569	0.683102	0.410147						E4FAD	E3FAD	10.954*	2.89959	<0.001	5.21306	16.695
3-3554	682	+	6	E3FAD	F	58	47.875	35.375	32.05	37.75	10.9	3	10	10.3		3-3554	682	+	6	E3FAD	F	58	47.875	35.375	32.05	37.75	10.9	3	10	10.3		Age * Genotype * Sex	824.372	3	274.791	0.954931	0.416463
3-3555	689	+	6	E3FAD	F	58.35	35.825	35.775	15.925	32.425	11	1	3.8	9.8		3-3555	689	+	6	E3FAD	F	58.35	35.825	35.775	15.925	32.425	11	1	3.8	9.8		Error	34818.9	121	287.76
3-3567	690	+	6	E3FAD	F	22.825	32.425	23.8	12.55	20.25	30	0	10.9	17.2		3-3567	690	+	6	E3FAD	F	22.825	32.425	23.8	12.55	20.25	30	0	10.9	17.2
3-3568	691	+	6	E3FAD	F	60	38.025	44.725	13.175	22.55	48.8	1	12.5	13.7		3-3568	691	+	6	E3FAD	F	60	38.025	44.725	13.175	22.55	48.8	1	12.5	13.7
3-3556	692	+	6	E3FAD	F	35.775	32.2	27.075	54.725	38.2	30	2	26.3	10.1		3-3556	692	+	6	E3FAD	F	35.775	32.2	27.075	54.725	38.2	30	2		10.1		1. Age
3-3571	695	+	6	E3FAD	F	60	24.425	28.2	20.8	36.2	34	2	4.1	15.5		3-3571	695	+	6	E3FAD	F	60	24.425	28.2	20.8	36.2	34	2	4.1	15.5		Pairwise comparisons
3-3572	696	+	6	E3FAD	F	42.475	36.575	36.825	32.35	51.45	35.6	1	3	16.1		3-3572	696	+	6	E3FAD	F	42.475	36.575	36.825	32.35	51.45	35.6	1	3	16.1		Dependent Variable: Latency to platform
4-3779	438	+	6	E4FAD	F	39.4	22.275	39.35	45.775	20.9	38.8	1	7.7	32.6		4-3779	438	+	6	E4FAD	F	39.4	22.275	39.35	45.775	20.9	38.8	1	7.7	32.6		(I) Age	(J) Age	Mean Difference (I-J)	Std. Error	Sig.b	95%CI for Diffb
4-3810	446	+	6	E4FAD	F	49.15	28.425	41.3	51.1	27.725	60	0	15.7	4.4		4-3810	446	+	6	E4FAD	F	49.15	28.425	41.3	51.1	27.725	60	0	15.7	4.4							Lower Bound	Upper Bound
4-3794	447	+	6	E4FAD	F	50.525	45.95	31.9	19.675	22.3	22.2	2	19.8	12.6		4-3794	447	+	6	E4FAD	F	50.525	45.95	31.9	19.675	22.3	22.2	2	19.8	12.6		6.00	10.00	-2.86177	1.88449	0.788851	-7.9166	2.19306
4-3795	448	+	6	E4FAD	F	24.25	11.1	45.675	36.1	24.75	18.3	1	16.9	7		4-3795	448	+	6	E4FAD	F	24.25	11.1	45.675	36.1	24.75	18.3	1	16.9	7			14.00	-9.898*	1.78725	<0.001	-14.6916	-5.10362
4-3796	449	+	6	E4FAD	F	32.975	47.525	40.45	43.075	16.075	15.7	4	3.2	15		4-3796	449	+	6	E4FAD	F	32.975	47.525	40.45	43.075	16.075	15.7	4	3.2	15			18.00	-16.296*	1.82407	<0.001	-21.1882	-11.4028
4-3798	450	+	6	E4FAD	F	45.05	39.05	33.05	45.625	33.725	60	0	20.8	10.8		4-3798	450	+	6	E4FAD	F	45.05	39.05	33.05	45.625	33.725	60	0	20.8	10.8		10.00	6.00	2.86177	1.88449	0.788851	-2.19306	7.9166
4-3811	451	+	6	E4FAD	F	60	31.375	41.725	56.15	31.125	60	0	5.7	15.6		4-3811	451	+	6	E4FAD	F	60	31.375	41.725	56.15	31.125	60	0	5.7	15.6			14.00	-7.036*	1.95142	0.0027219	-12.2702	-1.8015
4-3816	462	+	6	E4FAD	F	34.825	43.35	13.1	31.875	15.45	15.2	1	11.9	15.8		4-3816	462	+	6	E4FAD	F	34.825	43.35	13.1	31.875	15.45	15.2	1	11.9	15.8			18.00	-13.434*	1.98519	<0.001	-18.7587	-8.10879
3-3485	729	+	10	E3FAD	M	49.275	27.4	41.15	34.45	9.175	24.8	1	5.4	12.2		3-3485	729	+	10	E3FAD	M	49.275	27.4	41.15	34.45	9.175	24.8	1	5.4	12.2		14.00	6.00	9.898*	1.78725	<0.001	5.10362	14.6916
3-3486	730	+	10	E3FAD	M	47.45	42.675	34.4	33.85	35.275	17.1	4	16.3	18.1		3-3486	730	+	10	E3FAD	M	47.45	42.675	34.4	33.85	35.275	17.1	4		18.1			10.00	7.036*	1.95142	0.0027219	1.8015	12.2702
3-3727	741	+	10	E3FAD	M	60	23.9	27.6	25.625	22.175	28.2	2	5.1	11.7		3-3727	741	+	10	E3FAD	M	60	23.9	27.6	25.625	22.175	28.2	2	5.1	11.7			18.00	-6.398*	1.89313	0.00586642	-11.4759	-1.31991
1-2211	758	+	10	E3FAD	M	44.825	32.65	45.2	18.475	17.9	25.9	2	4.7	19.2		1-2211	758	+	10	E3FAD	M	44.825	32.65	45.2	18.475	17.9	25.9	2	4.7	19.2		18.00	6.00	16.296*	1.82407	<0.001	11.4028	21.1882
3-3853	759	+	10	E3FAD	M	38	26.2	35.3	10.1	16.875	30	0	3.7	15.8		3-3853	759	+	10	E3FAD	M	38	26.2	35.3	10.1	16.875	30	0	3.7	15.8			10.00	13.434*	1.98519	<0.001	8.10879	18.7587
4-4421	716	+	10	E4FAD	M	54.875	41.975	45.7	39.55	52.725	60	0	22.6	7.9		4-4421	716	+	10	E4FAD	M	54.875	41.975	45.7	39.55	52.725	60	0	22.6	7.9			14.00	6.398*	1.89313	0.00586642	1.31991	11.4759
4-4431	717	+	10	E4FAD	M	51.8	37.25	35.975	47.825	34.35	60	0	5.9	7.9		4-4431	717	+	10	E4FAD	M	51.8	37.25	35.975	47.825	34.35	60	0	5.9	7.9
4-4422	720	+	10	E4FAD	M	54.225	44.775	51.475	39.175	41.15	60	0	31	13.8		4-4422	720	+	10	E4FAD	M	54.225	44.775	51.475	39.175	41.15	60	0	31	13.8
4-4816	755	+	10	E4FAD	M	60	48.225	48.025	60	37.1	9.8	3	8.5	12.7		4-4816	755	+	10	E4FAD	M	60	48.225	48.025	60	37.1	9.8	3	8.5	12.7		2. Genotype
4-4822	756	+	10	E4FAD	M	53	26.1	23.6	16.45	10.375	13.9	3	2.3	16.3		4-4822	756	+	10	E4FAD	M	53	26.1	23.6	16.45	10.375	13.9	3	2.3	16.3		Pairwise comparisons
4-4808	757	+	10	E4FAD	M	28.875	49.4	11.4	26.75	15.55	11.4	3	5.8	16.6		4-4808	757	+	10	E4FAD	M	28.875	49.4	11.4	26.75	15.55	11.4	3	5.8	16.6		Dependent Variable: Latency to platform
4-4823	769	+	10	E4FAD	M	39.625	49.8	35.175	35.25	33.025	34.5	2	24.6	20		4-4823	769	+	10	E4FAD	M	39.625	49.8	35.175	35.25	33.025	34.5	2	24.6	20		(I) Genotype	(J) Genotype	Mean Difference (I-J)	Std. Error	Sig.b	95%CI for Diffb
4-4842	776	+	10	E4FAD	M	60	45.825	21.125	28.275	19.025	20.1	2	13.8	20.3		4-4842	776	+	10	E4FAD	M	60	45.825	21.125	28.275	19.025	20.1	2	13.8	20.3							Lower Bound	Upper Bound
3-3892	751	+	10	E3FAD	F	30.725	7.975	19.175	21.85	40.4	22.5	2	8.9	25.2		3-3892	751	+	10	E3FAD	F	30.725		19.175	21.85	40.4	22.5	2	8.9	25.2		E3FAD	E4FAD	-7.102*	1.33559	<0.001	-9.74623	-4.45791
3-3893	752	+	10	E3FAD	F	49.35	36.45	16.975	23.775	19.075	20.2	3	5	19.8		3-3893	752	+	10	E3FAD	F	49.35	36.45	16.975	23.775	19.075	20.2	3	5	19.8		E4FAD	E3FAD	7.102*	1.33559	<0.001	4.45791	9.74623
3-3895	753	+	10	E3FAD	F	41.575	30.05	10	33.05	21.025	21.8	1	9.7	11		3-3895	753	+	10	E3FAD	F	41.575	30.05	10	33.05	21.025	21.8	1	9.7	11
3-3897	754	+	10	E3FAD	F	46.4	32.45	24.95	27.975	37.075	11.4	4	2	18.3		3-3897	754	+	10	E3FAD	F	46.4	32.45	24.95	27.975	37.075	11.4	4	2	18.3
3-3986	793	+	10	E3FAD	F	51.275	46.775	27.45	17.05	37.95	13.9	3	2.5	16.5		3-3986	793	+	10	E3FAD	F	51.275	46.775	27.45	17.05	37.95	13.9	3	2.5	16.5		3. Sex
3-4012	803	+	10	E3FAD	F	60	31.425	15.85	11.775	13.925	60	0	1.1	4.8		3-4012	803	+	10	E3FAD	F	60	31.425	15.85	11.775	13.925		0	1.1	4.8		Pairwise comparisons
3-4014	804	+	10	E3FAD	F	47.25	33.025	28.275	18.65	11	22.2	1	3.3	9		3-4014	804	+	10	E3FAD	F	47.25	33.025	28.275	18.65	11	22.2	1	3.3	9		Dependent Variable: Latency to platform
3-4013	805	+	10	E3FAD	F	50.65	35.525	18.475	34.35	22.3	24.1	1	3.3	9		3-4013	805	+	10	E3FAD	F	50.65	35.525	18.475	34.35	22.3	24.1	1	3.3	9		(I) Sex	(J) Sex	Mean Difference (I-J)	Std. Error	Sig.b	95%CI for Diffb
4-4694	744	+	10	E4FAD	F	57.975	60	52.2	49.825	31.9	17.7	1	8.1	22		4-4694	744	+	10	E4FAD	F	57.975	60	52.2	49.825	31.9	17.7	1	8.1	22							Lower Bound	Upper Bound
4-4693	745	+	10	E4FAD	F	49.25	60	46.925	60	60	31.9	1	14.8	16.1		4-4693	745	+	10	E4FAD	F	49.25	60	46.925	60	60	31.9	1	14.8	16.1		F	M	4.752*	1.33559	0.000534774	2.1078	7.39612
4-4803	764	+	10	E4FAD	F	28.7	45.825	15.675	28.05	27.2	21.9	3	15.9	17.1		4-4803	764	+	10	E4FAD	F	28.7	45.825	15.675	28.05	27.2	21.9	3	15.9	17.1		M	F	-4.752*	1.33559	0.000534774	-7.39612	-2.1078
4-4805	765	+	10	E4FAD	F	51.7	45.775	34.975	31.65	36	16.1	5	2.4	10.4		4-4805	765	+	10	E4FAD	F	51.7	45.775	34.975	31.65	36	16.1	5	2.4	10.4
4-4798	766	+	10	E4FAD	F	46.625	60	50.55	37.15	50.725	32.3	2	7.7	18.4		4-4798	766	+	10	E4FAD	F	46.625	60	50.55	37.15	50.725	32.3	2	7.7	18.4
4-4817	770	+	10	E4FAD	F	53.075	60	60	35.425	60	60	0	31.8	2.8		4-4817	770	+	10	E4FAD	F	53.075	60	60	35.425	60	60	0	31.8	2.8		4. Day
4-4820	771	+	10	E4FAD	F	36.25	43.7	49.9	32.875	55.35	60	0	15.6	4		4-4820	771	+	10	E4FAD	F	36.25	43.7	49.9	32.875	55.35	60	0	15.6	4		Pairwise comparisons
4-4819	772	+	10	E4FAD	F	40.825	38.325	51.05	29.375	35.85	46.3	1	20	12.2		4-4819	772	+	10	E4FAD	F	40.825	38.325	51.05	29.375	35.85	46.3	1	20	12.2		Dependent Variable: Latency to platform
4-4821	773	+	10	E4FAD	F	21.8	34.6	11.5	22.85	22.1	16.1	3	5.3	21.6		4-4821	773	+	10	E4FAD	F	21.8	34.6	11.5	22.85	22.1	16.1	3	5.3	21.6		(I) Day	(J) Day	Mean Difference (I-J)	Std. Error	Sig.b	95%CI for Diffb
3-2739	401	+	14	E3FAD	M	34.425	45.75	24.05	16.325	21.65	27.6	3	2.1	20.9		3-2739	401	+	14	E3FAD	M	34.425	45.75	24.05	16.325	21.65	27.6	3	2.1	20.9							Lower Bound	Upper Bound
3-2742	402	+	14	E3FAD	M	52.2	26.875	9.35	21.575	11.35	60	3	5.9	21.2		3-2742	402	+	14	E3FAD	M	52.2	26.875	9.35	21.575	11.35	60	3	5.9	21.2		1	2	7.522*	1.07576	<0.001	4.44597	10.5981
3-2759	414	+	14	E3FAD	M	37.675	45.8	36.5	40.125	38.1	16.1	2	4.4	10.8		3-2759	414	+	14	E3FAD	M	37.675	45.8	36.5	40.125	38.1	16.1	2	4.4	10.8			3	9.541*	1.05889	<0.001	6.51359	12.5692
3-2760	415	+	14	E3FAD	M	49.15	24.4	54.75	39.7	16.85	14.6	1	13.8	11.2		3-2760	415	+	14	E3FAD	M	49.15	24.4	54.75	39.7	16.85	14.6	1	13.8	11.2			4	11.662*	1.23798	<0.001	8.12219	15.202
3-3484	731	+	14	E3FAD	M	37.35	21.575	39.25	27.275	18.8	12	2	3.9	10.8		3-3484	731	+	14	E3FAD	M	37.35	21.575	39.25	27.275	18.8	12	2	3.9	10.8			5	16.113*	1.13732	<0.001	12.8606	19.3647
3-3098	738	+	14	E3FAD	M	53.35	31.525	16.35	25.225	41.175	20.9	1	9	13.3		3-3098	738	+	14	E3FAD	M	53.35	31.525	16.35	25.225	41.175	20.9	1	9	13.3		2	1	-7.522*	1.07576	<0.001	-10.5981	-4.44597
4-3351	372	+	14	E4FAD	M	47.45	32.55	40.75	33	18.525	12	4	3.4	33.1		4-3351	372	+	14	E4FAD	M	47.45	32.55	40.75	33	18.525	12	4	3.4	33.1			3	2.01939	1.17708	0.88796	-1.34637	5.38515
1-2077	380	+	14	E4FAD	M	60	47.6	46.625	35.55	56.65	25.9	1	17.7	11.9		1-2077	380	+	14	E4FAD	M	60	47.6	46.625	35.55	56.65	25.9	1	17.7	11.9			4	4.140*	1.21906	0.009253	0.654251	7.62587
4-3361	381	+	14	E4FAD	M	60	48.675	60	43.025	32	26	1	8.1	14.9		4-3361	381	+	14	E4FAD	M	60	48.675	60	43.025	32	26	1	8.1	14.9			5	8.591*	1.22348	<0.001	5.09218	12.089
4-3322	392	+	14	E4FAD	M	41.475	56.275	47.2	45.225	23.925	60	0	15.9	9.7		4-3322	392	+	14	E4FAD	M	41.475	56.275	47.2	45.225	23.925	60	0	15.9	9.7		3	1	-9.541*	1.05889	3.64962e-14	-12.5692	-6.51359
4-3321	393	+	14	E4FAD	M	60	60	43.975	35.45	31.55	9.8	2	8.7	10.5		4-3321	393	+	14	E4FAD	M	60	60	43.975	35.45	31.55	9.8	2	8.7	10.5			2	-2.01939	1.17708	0.88796	-5.38515	1.34637
4-3425	423	+	14	E4FAD	M	60	60	59.225	39.475	21.575	32.5	1	2.2	26.1		4-3425	423	+	14	E4FAD	M	60	60	59.225	39.475	21.575	32.5	1	2.2	26.1			4	2.12067	1.15354	0.684552	-1.17778	5.41913
4-3429	424	+	14	E4FAD	M	57.675	17.35	20.375	22.375	18.1	24	1	5	20.3		4-3429	424	+	14	E4FAD	M	57.675	17.35		22.375	18.1	24	1	5	20.3			5	6.571*	1.16215	<0.001	3.24815	9.8943
1-2057	425	+	14	E4FAD	M	36.2	41.275	50.375	37.05	14.55	43.9	2	18.6	15.1		1-2057	425	+	14	E4FAD	M	36.2	41.275	50.375	37.05	14.55	43.9	2	18.6	15.1		4	1	-11.662*	1.23798	<0.001	-15.202	-8.12219
4-3457	433	+	14	E4FAD	M	58.875	34.275	47.9	46.875	15.675	60	0	7.5	20.8		4-3457	433	+	14	E4FAD	M	58.875	34.275	47.9	46.875	15.675	60	0	7.5	20.8			2	-4.140*	1.21906	0.009253	-7.62587	-0.654251
4-4554	798	+	14	E4FAD	M	60	40.25	60	60	50.025	31.9	1	23.6	12.6		4-4554	798	+	14	E4FAD	M	60	40.25	60	60	50.025	31.9	1	23.6	12.6			3	-2.12067	1.15354	0.684552	-5.41913	1.17778
3-2736	391	+	14	E3FAD	F	46.35	46.4	45.675	29.575	29.95	11.3	2	3.5	24		3-2736	391	+	14	E3FAD	F	46.35	46.4	45.675	29.575	29.95	11.3	2	3.5	24			5	4.451*	1.22552	0.00414292	0.946269	7.95484
3-2757	403	+	14	E3FAD	F	51.175	41.1	60	22.8	24.125	12.4	2	6	12.7		3-2757	403	+	14	E3FAD	F	51.175	41.1	60	22.8	24.125	12.4	2	6	12.7		5	1	-16.113*	1.13732	<0.001	-19.3647	-12.8606
3-2792	456	+	14	E3FAD	F	49.85	60	45.675	54.675	33.025	4.9	5	3.4	11.9		3-2792	456	+	14	E3FAD	F	49.85	60	45.675	54.675	33.025	4.9	5	3.4	11.9			2	-8.591*	1.22348	<0.001	-12.089	-5.09218
3-2793	457	+	14	E3FAD	F	60	60	60	60	60	60	0	13.8	12.6		3-2793	457	+	14	E3FAD	F	60	60	60	60	60		0		12.6			3	-6.571*	1.16215	<0.001	-9.8943	-3.24815
3-2884	512	+	14	E3FAD	F	60	32.825	39.45	20.15	60	#N/A	#N/A	#N/A	#N/A		3-2884	512	+	14	E3FAD	F	60	32.825	39.45	20.15	60	#N/A	#N/A	#N/A	#N/A			4	-4.451*	1.22552	0.00414292	-7.95484	-0.946269
3-2886	513	+	14	E3FAD	F	60	60	46.775	60	60	#N/A	#N/A	#N/A	#N/A		3-2886	513	+	14	E3FAD	F	60	60	46.775	60	60	#N/A	#N/A	#N/A	#N/A
3-2897	541	+	14	E3FAD	F	60	34.9	18.55	14.225	20.05	#N/A	#N/A	#N/A	22.1		3-2897	541	+	14	E3FAD	F	60	34.9	18.55	14.225	20.05	#N/A	#N/A	#N/A	22.1
3-3730	819	+	14	E3FAD	F	45.7	42.125	43.275	13.95	11.55	4.6	2	3.4	16.6		3-3730	819	+	14	E3FAD	F	45.7	42.125	43.275	13.95	11.55	4.6	2	3.4	16.6		5. Genotype x Day
3-3731	820	+	14	E3FAD	F	58.925	26.125	23.225	20.125	28.625	13.5	3	4.9	19.9		3-3731	820	+	14	E3FAD	F	58.925	26.125	23.225	20.125	28.625	13.5	3	4.9	19.9		Pairwise comparisons
3-3741	821	+	14	E3FAD	F	53.75	60	53.85	60	30.7	23	3	3.5	12.6		3-3741	821	+	14	E3FAD	F	53.75	60	53.85	60	30.7	23	3	3.5	12.6		Dependent Variable: Latency to platform
3-3834	824	+	14	E3FAD	F	60	60	60	60	60	22.7	3	9	11.7		3-3834	824	+	14	E3FAD	F	60	60	60	60	60	22.7	3	9	11.7		Genotype	(I) Day	(J) Day	Mean Difference (I-J)	Std. Error	Sig.b	95%CI for Diffb
3-3850	825	+	14	E3FAD	F	56.375	33.775	51.775	38.075	35.875	60	0	6.6	19.2		3-3850	825	+	14	E3FAD	F	56.375	33.775	51.775	38.075	35.875		0	6.6	19.2								Lower Bound	Upper Bound
3-3863	826	+	14	E3FAD	F	60	35.175	60	60	60	21.8	1	4.4	17.4		3-3863	826	+	14	E3FAD	F	60	35.175	60	60	60	21.8	1	4.4	17.4			1	2	10.451*	1.5552	<0.001	6.00424	14.8982
4-3353	374	+	14	E4FAD	F	45.8	46.5	46.25	34.475	29.925	56.6	1	7.6	14.1		4-3353	374	+	14	E4FAD	F	45.8	46.5	46.25	34.475	29.925	56.6	1	7.6	14.1				3	12.607*	1.53081	<0.001	8.22928	16.9837
4-3354	375	+	14	E4FAD	F	27.9	38.3	19.575	35	45.575	31.4	2	12.5	7.2		4-3354	375	+	14	E4FAD	F		38.3		35	45.575	31.4	2	12.5	7.2				4	15.816*	1.7897	<0.001	10.6985	20.9335
1-2009	382	+	14	E4FAD	F	53.675	25.475	53.2	45.775	52.05	29.7	2	16.7	14.9		1-2009	382	+	14	E4FAD	F	53.675	25.475	53.2	45.775	52.05	29.7	2	16.7	14.9				5	18.078*	1.64419	<0.001	13.3766	22.7795
4-3393	400	+	14	E4FAD	F	60	47.825	50.125	56.825	36.675	37.9	1	9.7	10.4		4-3393	400	+	14	E4FAD	F	60	47.825	50.125	56.825	36.675	37.9	1	9.7	10.4			2	1	-10.451*	1.5552	<0.001	-14.8982	-6.00424
1-2014	435	+	14	E4FAD	F	60	53.525	50.425	60	48.1	48.6	1	35.2	12.4		1-2014	435	+	14	E4FAD	F	60	53.525	50.425	60	48.1	48.6	1		12.4				3	2.1553	1.70167	1	-2.71047	7.02108
1-2016	436	+	14	E4FAD	F	60	60	45.875	37.375	40.15	9.3	1	2.4	20.6		1-2016	436	+	14	E4FAD	F	60	60	45.875	37.375	40.15	9.3	1	2.4	20.6				4	5.365*	1.76236	0.0286377	0.325482	10.4041
4-3451	437	+	14	E4FAD	F	54.025	39.1	45.975	51.575	60	24.8	1	2.5	15.4		4-3451	437	+	14	E4FAD	F	54.025	39.1	45.975	51.575	60	24.8	1	2.5	15.4		E3FAD		5	7.627*	1.76874	<0.001	2.56931	12.6845
4-4003	706	+	14	E4FAD	F	60	60	52.975	54.3	51.875	60	0	8.6	17.3		4-4003	706	+	14	E4FAD	F	60	60	52.975	54.3	51.875	60	0	8.6	17.3			3	1	-12.607*	1.53081	<0.001	-16.9837	-8.22928
4-4004	707	+	14	E4FAD	F	60	60	56.575	51.05	46.625	60	0	1.3	18.3		4-4004	707	+	14	E4FAD	F	60	60	56.575	51.05	46.625	60	0	1.3	18.3				2	-2.1553	1.70167	1	-7.02108	2.71047
3-2618	379	+	18	E3FAD	M	60	60	60	30.95	54.425	60	0	2.9	20.1		3-2618	379	+	18	E3FAD	M	60	60	60	30.95	54.425	60	0	2.9	20.1				4	3.20951	1.66764	0.566292	-1.55897	7.97798
3-2654	416	+	18	E3FAD	M	60	48.3	47.35	51.525	39.75	27.7	2	3.7	13.7		3-2654	416	+	18	E3FAD	M	60	48.3	47.35	51.525	39.75	27.7	2	3.7	13.7				5	5.472*	1.68008	0.0146249	0.667507	10.2756
3-2673	421	+	18	E3FAD	M	46.025	47.5	36.8	25.225	31.225	17.1	1	5.8	12.3		3-2673	421	+	18	E3FAD	M	46.025	47.5	36.8	25.225	31.225	17.1	1	5.8	12.3			4	1	-15.816*	1.7897	<0.001	-20.9335	-10.6985
3-2674	422	+	18	E3FAD	M	60	35.075	50.675	38.325	46.85	36.7	2	6	14.5		3-2674	422	+	18	E3FAD	M	60	35.075	50.675	38.325	46.85	36.7	2	6	14.5				2	-5.365*	1.76236	0.0286377	-10.4041	-0.325482
3-2717	480	+	18	E3FAD	M	60	60	60	20.6	48.125	23.6	3	22.5	14.7		3-2717	480	+	18	E3FAD	M	60	60	60	20.6	48.125	23.6	3		14.7				3	-3.20951	1.66764	0.566292	-7.97798	1.55897
3-2762	502	+	18	E3FAD	M	34.3	32.95	31.95	29.3667	23.575	24.4	4	4.3	21.2		3-2762	502	+	18	E3FAD	M	34.3	32.95	31.95	29.3667	23.575	24.4	4	4.3	21.2				5	2.26207	1.7717	1	-2.80397	7.3281
3-2775	504	+	18	E3FAD	M	46.55	51.65	22.65	48.7667	21.85	24.2	4	4.1	14.8		3-2775	504	+	18	E3FAD	M	46.55	51.65	22.65	48.7667	21.85	24.2	4	4.1	14.8			5	1	-18.078*	1.64419	<0.001	-22.7795	-13.3766
3-2890	637	+	18	E3FAD	M	49.35	36.2	18.725	47.575	15.55	6.9	2	2.5	14.4		3-2890	637	+	18	E3FAD	M	49.35	36.2	18.725	47.575	15.55	6.9	2	2.5	14.4				2	-7.627*	1.76874	<0.001	-12.6845	-2.56931
4-3152	373	+	18	E4FAD	M	38.075	45.925	25.15	45.85	23.675	17.9	1	5.8	11.7		4-3152	373	+	18	E4FAD	M	38.075	45.925	25.15	45.85	23.675	17.9	1	5.8	11.7				3	-5.472*	1.68008	0.0146249	-10.2756	-0.667507
4-3248	434	+	18	E4FAD	M	60	60	60	48.875	45.8	56.7	1	15.9	12.6		4-3248	434	+	18	E4FAD	M	60	60	60	48.875	45.8	56.7	1	15.9	12.6				4	-2.26207	1.7717	1	-7.3281	2.80397
4-3308	469	+	18	E4FAD	M	45.825	33.45	60	52.7	41.05	30.4	1	14.8	18.8		4-3308	469	+	18	E4FAD	M	45.825		60	52.7	41.05	30.4	1	14.8	18.8			1	2	4.593*	1.48675	0.0249016	0.341608	8.84409
4-3309	470	+	18	E4FAD	M	35.95	50.275	44.125	60	32.6	11.9	3	9.8	9.6		4-3309	470	+	18	E4FAD	M	35.95	50.275	44.125	60	32.6	11.9	3	9.8	9.6				3	6.476*	1.46343	<0.001	2.29175	10.6609
4-3310	471	+	18	E4FAD	M	45.575	60	60	60	52.9	54.5	1	10.1	14.1		4-3310	471	+	18	E4FAD	M	45.575	60	60	60	52.9	54.5	1	10.1	14.1				4	7.508*	1.71093	<0.001	2.61588	12.4004
4-3311	472	+	18	E4FAD	M	60	52.9	35.15	24.5	54.875	52.6	1	5	18.8		4-3311	472	+	18	E4FAD	M	60	52.9	35.15	24.5	54.875	52.6	1	5	18.8				5	14.147*	1.57183	<0.001	9.65268	18.6417
4-3319	477	+	18	E4FAD	M	60	60	60	60	60	60	0	60	0		4-3319	477	+	18	E4FAD	M	60	60	60	60	60	60	0		0			2	1	-4.593*	1.48675	0.0249016	-8.84409	-0.341608
1-2081	478	+	18	E4FAD	M	60	60	60	60	60	29.3	2	19.3	16.5		1-2081	478	+	18	E4FAD	M	60	60	60	60	60	29.3	2	19.3	16.5				3	1.88347	1.62677	1	-2.76815	6.5351
1-2080	487	+	18	E4FAD	M	48.95	56.7	47.3	29.675	45	5.6	4	4.8	14.8		1-2080	487	+	18	E4FAD	M	48.95	56.7	47.3	29.675	45	5.6	4	4.8	14.8				4	2.91531	1.68479	0.861143	-1.90222	7.73285
1-2058	505	+	18	E4FAD	M	58.15	60	60	60	29.4	46.2	2	9.8	11.4		1-2058	505	+	18	E4FAD	M	58.15	60	60	60	29.4	46.2	2	9.8	11.4		E4FAD		5	9.554*	1.69089	<0.001	4.71937	14.3893
1-2060	506	+	18	E4FAD	M	60	60	40.925	45.55	43.275	27.4	2	15.2	12.2		1-2060	506	+	18	E4FAD	M	60	60	40.925	45.55	43.275	27.4	2	15.2	12.2			3	1	-6.476*	1.46343	<0.001	-10.6609	-2.29175
3-2669	404	+	18	E3FAD	F	60	60	60	48.925	46.4	31.5	2	12.5	23.3		3-2669	404	+	18	E3FAD	F	60	60	60	48.925	46.4	31.5	2	12.5	23.3				2	-1.88347	1.62677	1	-6.5351	2.76815
3-2670	405	+	18	E3FAD	F	60	60	60	60	60	60	0	14.8	14		3-2670	405	+	18	E3FAD	F	60	60	60	60	60	60	0	14.8	14				4	1.03184	1.59424	1	-3.52677	5.59045
3-2685	442	+	18	E3FAD	F	50.35	33.525	53.425	56.5	46.625	28	2	17.8	13		3-2685	442	+	18	E3FAD	F	50.35	33.525	53.425	56.5	46.625	28	2	17.8	13				5	7.671*	1.60614	<0.001	3.07825	12.2635
3-2687	443	+	18	E3FAD	F	39.375	21.75	47.05	29.55	31.25	18.4	3	6.9	16.7		3-2687	443	+	18	E3FAD	F	39.375	21.75	47.05	29.55	31.25	18.4	3	6.9	16.7			4	1	-7.508*	1.71093	<0.001	-12.4004	-2.61588
3-2702	444	+	18	E3FAD	F	60	49.1	50.375	49.4	60	31.7	2	8.9	14.5		3-2702	444	+	18	E3FAD	F	60	49.1	50.375	49.4	60	31.7	2	8.9	14.5				2	-2.91531	1.68479	0.861143	-7.73285	1.90222
3-2686	445	+	18	E3FAD	F	60	60	60	46.225	52.5	33.9	3	12.1	9.6		3-2686	445	+	18	E3FAD	F	60	60	60	46.225	52.5	33.9	3	12.1	9.6				3	-1.03184	1.59424	1	-5.59045	3.52677
1-2083	458	+	18	E3FAD	F	53.975	50.3	50	37.3	25.9	60	0	2.4	16.1		1-2083	458	+	18	E3FAD	F	53.975	50.3	50	37.3	25.9	60	0	2.4	16.1				5	6.639*	1.69372	0.00147363	1.79597	11.4821
1-2085	459	+	18	E3FAD	F	51.2	60	34.775	46.05	50.025	60	0	13.1	11.4		1-2085	459	+	18	E3FAD	F	51.2	60	34.775	46.05	50.025	60	0	13.1	11.4			5	1	-14.147*	1.57183	<0.001	-18.6417	-9.65268
4-3161	376	+	18	E4FAD	F	60	60	54.6	60	37.9	45	1	2.1	12.1		4-3161	376	+	18	E4FAD	F	60	60	54.6	60	37.9	45	1	2.1	12.1				2	-9.554*	1.69089	<0.001	-14.3893	-4.71937
4-3162	377	+	18	E4FAD	F	60	46.225	57.2	53.2	44.125	60	0	14.6	10.6		4-3162	377	+	18	E4FAD	F	60	46.225	57.2	53.2	44.125	60	0	14.6	10.6				3	-7.671*	1.60614	<0.001	-12.2635	-3.07825
4-3171	378	+	18	E4FAD	F	60	60	60	60	51.75	45.5	1	13	4.6		4-3171	378	+	18	E4FAD	F	60	60	60	60	51.75	45.5	1	13	4.6				4	-6.639*	1.69372	<0.001	-11.4821	-1.79597
1-2006	473	+	18	E4FAD	F	54.475	60	54.75	32.175	26.55	8.8	2	4.7	12		1-2006	473	+	18	E4FAD	F		60	54.75	32.175	26.55	8.8	2	4.7	12
4-3297	474	+	18	E4FAD	F	60	37.275	49.85	47.025	28.4	60	0	10.7	5.1		4-3297	474	+	18	E4FAD	F	60	37.275	49.85	47.025	28.4	60	0	10.7	5.1
4-3298	475	+	18	E4FAD	F	60	60	60	60	60	59.7	1	20.6	8.2		4-3298	475	+	18	E4FAD	F	60	60	60	60	60	59.7	1	20.6	8.2		5. Day x Genotype
4-3299	476	+	18	E4FAD	F	60	60	60	60	60	#N/A	#N/A	#N/A	#N/A		4-3299	476	+	18	E4FAD	F	60	60	60	60	60	#N/A	#N/A	#N/A	#N/A		Pairwise comparisons
																																Dependent Variable: Latency to platform
																																Day	(I) Genotype	(J) Genotype	Mean Difference (I-J)	Std. Error	Sig.b	95%CI for Diffb
																																						Lower Bound	Upper Bound
																																1	E3FAD	E4FAD	-2.25661	1.64123	0.171688	-5.50586	0.992639
																																	E4FAD	E3FAD	2.25661	1.64123	0.171688	-0.992639	5.50586
																																2	E3FAD	E4FAD	-8.115*	1.88583	3.4367e-05	-11.8485	-4.38147
																																	E4FAD	E3FAD	8.115*	1.88583	3.4367e-05	4.38147	11.8485
																																3	E3FAD	E4FAD	-8.387*	1.99188	4.92567e-05	-12.3302	-4.44335
																																	E4FAD	E3FAD	8.387*	1.99188	4.92567e-05	4.44335	12.3302
																																4	E3FAD	E4FAD	-10.564*	2.10396	1.78929e-06	-14.7298	-6.39912
																																	E4FAD	E3FAD	10.564*	2.10396	1.78929e-06	6.39912	14.7298
																																5	E3FAD	E4FAD	-6.187*	2.28032	0.00763096	-10.702	-1.67301
																																	E4FAD	E3FAD	6.187*	2.28032	0.00763096	1.67301	10.702
																																6. Age * Genotype * Sex * Day
																																Pairwise comparisons
																																Dependent Variable: Latency to platform
																																Age	Sex	Day	(I) Genotype	(J) Genotype	Mean Difference (I-J)	Std. Error	Sig.b	95%CI for Diffb
																																								Lower Bound	Upper Bound
																																6	F	1	E3FAD	E4FAD	3.76563	4.32207	0.385384	-4.79324	12.3245
																																			E4FAD	E3FAD	-3.76563	4.32207	0.385384	-12.3245	4.79324
																																		2	E3FAD	E4FAD	-0.84375	5.08179	0.868414	-10.9071	9.21959
																																			E4FAD	E3FAD	0.84375	5.08179	0.868414	-9.21959	10.9071
																																		3	E3FAD	E4FAD	-6.22625	5.40958	0.252072	-16.9387	4.48618
																																			E4FAD	E3FAD	6.22625	5.40958	0.252072	-4.48618	16.9387
																																		4	E3FAD	E4FAD	-12.782*	5.71919	0.0273055	-24.1074	-1.45632
																																			E4FAD	E3FAD	12.782*	5.71919	0.0273055	1.45632	24.1074
																																		5	E3FAD	E4FAD	6.03625	6.13977	0.32755	-6.12216	18.1947
																																			E4FAD	E3FAD	-6.03625	6.13977	0.32755	-18.1947	6.12216
																																	M	1	E3FAD	E4FAD	-8.846*	3.9014	0.0251893	-16.5717	-1.11999
																																			E4FAD	E3FAD	8.846*	3.9014	0.0251893	1.11999	16.5717
																																		2	E3FAD	E4FAD	-4.72208	4.58719	0.305394	-13.806	4.3618
																																			E4FAD	E3FAD	4.72208	4.58719	0.305394	-4.3618	13.806
																																		3	E3FAD	E4FAD	-5.14958	4.88307	0.293772	-14.8194	4.52022
																																			E4FAD	E3FAD	5.14958	4.88307	0.293772	-4.52022	14.8194
																																		4	E3FAD	E4FAD	-1.37458	5.16255	0.790503	-11.5978	8.84867
																																			E4FAD	E3FAD	1.37458	5.16255	0.790503	-8.84867	11.5978
																																		5	E3FAD	E4FAD	-5.57	5.54219	0.316945	-16.545	5.40505
																																			E4FAD	E3FAD	5.57	5.54219	0.316945	-5.40505	16.545
																																10	F	1	E3FAD	E4FAD	6.58889	4.59187	0.15396	-2.50427	15.682
																																			E4FAD	E3FAD	-6.58889	4.59187	0.15396	-15.682	2.50427
																																		2	E3FAD	E4FAD	-14.703*	5.39903	0.00744641	-25.3943	-4.01123
																																			E4FAD	E3FAD	14.703*	5.39903	0.00744641	4.01123	25.3943
																																		3	E3FAD	E4FAD	-21.137*	5.74727	<0.001	-32.5185	-9.75614
																																			E4FAD	E3FAD	21.137*	5.74727	<0.001	9.75614	32.5185
																																		4	E3FAD	E4FAD	-12.552*	6.07621	0.0410408	-24.5845	-0.519427
																																			E4FAD	E3FAD	12.552*	6.07621	0.0410408	0.519427	24.5845
																																		5	E3FAD	E4FAD	-18.932*	6.52305	0.00442084	-31.8496	-6.01473
																																			E4FAD	E3FAD	18.932*	6.52305	0.00442084	6.01473	31.8496
																																	M	1	E3FAD	E4FAD	-2.39	5.19448	0.646288	-12.6765	7.89648
																																			E4FAD	E3FAD	2.39	5.19448	0.646288	-7.89648	12.6765
																																		2	E3FAD	E4FAD	-12.354*	6.10756	0.0453648	-24.4484	-0.259126
																																			E4FAD	E3FAD	12.354*	6.10756	0.0453648	0.259126	24.4484
																																		3	E3FAD	E4FAD	2.67063	6.5015	0.681986	-10.2041	15.5454
																																			E4FAD	E3FAD	-2.67063	6.5015	0.681986	-15.5454	10.2041
																																		4	E3FAD	E4FAD	-12.1594	6.87361	0.0794786	-25.771	1.45225
																																			E4FAD	E3FAD	12.1594	6.87361	0.0794786	-1.45225	25.771
																																		5	E3FAD	E4FAD	-10.1325	7.37908	0.172313	-24.7451	4.4801
																																			E4FAD	E3FAD	10.1325	7.37908	0.172313	-4.4801	24.7451
																																14	F	1	E3FAD	E4FAD	-1.13942	4.09443	0.78128	-9.2475	6.96866
																																			E4FAD	E3FAD	1.13942	4.09443	0.78128	-6.96866	9.2475
																																		2	E3FAD	E4FAD	-3.48197	4.81414	0.470939	-13.0153	6.05134
																																			E4FAD	E3FAD	3.48197	4.81414	0.470939	-6.05134	13.0153
																																		3	E3FAD	E4FAD	-3.38654	5.12466	0.510008	-13.5348	6.76168
																																			E4FAD	E3FAD	3.38654	5.12466	0.510008	-6.76168	13.5348
																																		4	E3FAD	E4FAD	-9.41611	5.41797	0.08483	-20.1452	1.31294
																																			E4FAD	E3FAD	9.41611	5.41797	0.08483	-1.31294	20.1452
																																		5	E3FAD	E4FAD	-6.14423	5.81639	0.29296	-17.6623	5.37381
																																			E4FAD	E3FAD	6.14423	5.81639	0.29296	-5.37381	17.6623
																																	M	1	E3FAD	E4FAD	-15.788*	5.26065	0.00328376	-26.205	-5.36998
																																			E4FAD	E3FAD	15.788*	5.26065	0.00328376	5.36998	26.205
																																		2	E3FAD	E4FAD	-15.813*	6.18536	0.0118442	-28.0612	-3.5638
																																			E4FAD	E3FAD	15.813*	6.18536	0.0118442	3.5638	28.0612
																																		3	E3FAD	E4FAD	-22.912*	6.58433	0.000703801	-35.9513	-9.87374
																																			E4FAD	E3FAD	22.912*	6.58433	0.000703801	9.87374	35.9513
																																		4	E3FAD	E4FAD	-15.025*	6.96118	0.0329222	-28.81	-1.23997
																																			E4FAD	E3FAD	15.025*	6.96118	0.0329222	1.23997	28.81
																																		5	E3FAD	E4FAD	-9.925	7.47309	0.186709	-24.7238	4.87375
																																			E4FAD	E3FAD	9.925	7.47309	0.186709	-4.87375	24.7238
																																18	F	1	E3FAD	E4FAD	-5.6375	4.92089	0.254268	-15.3822	4.1072
																																			E4FAD	E3FAD	5.6375	4.92089	0.254268	-4.1072	15.3822
																																		2	E3FAD	E4FAD	-4.58229	5.78588	0.429962	-16.0399	6.87532
																																			E4FAD	E3FAD	4.58229	5.78588	0.429962	-6.87532	16.0399
																																		3	E3FAD	E4FAD	-4.98854	6.15907	0.419599	-17.1852	7.2081
																																			E4FAD	E3FAD	4.98854	6.15907	0.419599	-7.2081	17.1852
																																		4	E3FAD	E4FAD	-9.96042	6.51158	0.128781	-22.8551	2.93429
																																			E4FAD	E3FAD	9.96042	6.51158	0.128781	-2.93429	22.8551
																																		5	E3FAD	E4FAD	-0.441667	6.99043	0.949729	-14.2846	13.4013
																																			E4FAD	E3FAD	0.441667	6.99043	0.949729	-13.4013	14.2846
																																	M	1	E3FAD	E4FAD	-0.641875	4.32207	0.882193	-9.20074	7.91699
																																			E4FAD	E3FAD	0.641875	4.32207	0.882193	-7.91699	9.20074
																																		2	E3FAD	E4FAD	-10.121*	5.08179	0.0487307	-20.184	-0.0572895
																																			E4FAD	E3FAD	10.121*	5.08179	0.0487307	0.0572895	20.184
																																		3	E3FAD	E4FAD	-8.24625	5.40958	0.13009	-18.9587	2.46618
																																			E4FAD	E3FAD	8.24625	5.40958	0.13009	-2.46618	18.9587
																																		4	E3FAD	E4FAD	-12.903*	5.71919	0.0259032	-24.2289	-1.57778
																																			E4FAD	E3FAD	12.903*	5.71919	0.0259032	1.57778	24.2289
																																		5	E3FAD	E4FAD	-9.58375	6.13977	0.121218	-21.7422	2.57466
																																			E4FAD	E3FAD	9.58375	6.13977	0.121218	-2.57466	21.7422
																																6. Age * Genotype * Sex * Day
																																Pairwise comparisons
																																Dependent Variable: Latency to platform
																																Age	Genotype	Day	(I) Sex	(J) Sex	Mean Difference (I-J)	Std. Error	Sig.b	95%CI for Diffb
																																								Lower Bound	Upper Bound
																																6	E3FAD	1	F	M	9.487*	4.16908	0.0246241	1.23371	17.7413
																																			M	F	-9.487*	4.16908	0.0246241	-17.7413	-1.23371
																																		2	F	M	3.4075	4.79042	0.478258	-6.0764	12.8914
																																			M	F	-3.4075	4.79042	0.478258	-12.8914	6.0764
																																		3	F	M	1.39	5.0598	0.784004	-8.6272	11.4072
																																			M	F	-1.39	5.0598	0.784004	-11.4072	8.6272
																																		4	F	M	-2.6875	5.34451	0.615982	-13.2684	7.89337
																																			M	F	2.6875	5.34451	0.615982	-7.89337	13.2684
																																		5	F	M	8.6625	5.79249	0.137396	-2.80527	20.1303
																																			M	F	-8.6625	5.79249	0.137396	-20.1303	2.80527
																																	E4FAD	1	F	M	-3.12396	4.25505	0.464261	-11.548	5.30003
																																			M	F	3.12396	4.25505	0.464261	-5.30003	11.548
																																		2	F	M	-0.470833	4.8892	0.923441	-10.1503	9.20863
																																			M	F	0.470833	4.8892	0.923441	-9.20863	10.1503
																																		3	F	M	2.46667	5.16413	0.633759	-7.7571	12.6904
																																			M	F	-2.46667	5.16413	0.633759	-12.6904	7.7571
																																		4	F	M	8.71979	5.45472	0.112523	-2.07927	19.5188
																																			M	F	-8.71979	5.45472	0.112523	-19.5188	2.07927
																																		5	F	M	-2.94375	5.91194	0.619435	-14.648	8.7605
																																			M	F	2.94375	5.91194	0.619435	-8.7605	14.648
																																10	E3FAD	1	F	M	1.59	5.45861	0.771334	-9.21675	12.3968
																																			M	F	-1.59	5.45861	0.771334	-12.3968	9.21675
																																		2	F	M	4.535	6.27213	0.471051	-7.88233	16.9523
																																			M	F	-4.535	6.27213	0.471051	-16.9523	7.88233
																																		3	F	M	-16.448*	6.62483	0.0144073	-29.5635	-3.33226
																																			M	F	16.448*	6.62483	0.0144073	3.33226	29.5635
																																		4	F	M	-0.696429	6.99761	0.920887	-14.55	13.1572
																																			M	F	0.696429	6.99761	0.920887	-13.1572	14.55
																																		5	F	M	2.91286	7.58416	0.7016	-12.102	17.9277
																																			M	F	-2.91286	7.58416	0.7016	-17.9277	12.102
																																	E4FAD	1	F	M	-7.38889	4.52985	0.105457	-16.3569	1.57914
																																			M	F	7.38889	4.52985	0.105457	-1.57914	16.3569
																																		2	F	M	6.88403	5.20495	0.188465	-3.42055	17.1886
																																			M	F	-6.88403	5.20495	0.188465	-17.1886	3.42055
																																		3	F	M	7.36007	5.49764	0.183156	-3.52396	18.2441
																																			M	F	-7.36007	5.49764	0.183156	-18.2441	3.52396
																																		4	F	M	-0.303819	5.80699	0.95836	-11.8003	11.1927
																																			M	F	0.303819	5.80699	0.95836	-11.1927	11.8003
																																		5	F	M	11.7125	6.29374	0.0651748	-0.74762	24.1726
																																			M	F	-11.7125	6.29374	0.0651748	-24.1726	0.74762
																																14	E3FAD	1	F	M	11.523*	4.60103	0.0135946	2.41413	20.632
																																			M	F	-11.523*	4.60103	0.0135946	-20.632	-2.41413
																																		2	F	M	12.917*	5.28674	0.0159979	2.45049	23.3835
																																			M	F	-12.917*	5.28674	0.0159979	-23.3835	-2.45049
																																		3	F	M	16.747*	5.58403	0.00328832	5.69174	27.8018
																																			M	F	-16.747*	5.58403	0.00328832	-27.8018	-5.69174
																																		4	F	M	11.1349	5.89824	0.0614425	-0.54219	22.8121
																																			M	F	-11.1349	5.89824	0.0614425	-22.8121	0.54219
																																		5	F	M	14.877*	6.39264	0.0216195	2.22069	27.5325
																																			M	F	-14.877*	6.39264	0.0216195	-27.5325	-2.22069
																																	E4FAD	1	F	M	2.90972	4.52985	0.521865	-6.0583	11.8777
																																			M	F	-2.90972	4.52985	0.521865	-11.8777	6.0583
																																		2	F	M	2.28646	5.20495	0.661238	-8.01811	12.591
																																			M	F	-2.28646	5.20495	0.661238	-12.591	8.01811
																																		3	F	M	-0.497222	5.49764	0.928085	-11.3812	10.3868
																																			M	F	0.497222	5.49764	0.928085	-10.3868	11.3812
																																		4	F	M	7.18299	5.80699	0.218499	-4.31349	18.6795
																																			M	F	-7.18299	5.80699	0.218499	-18.6795	4.31349
																																		5	F	M	16.289*	6.29374	0.0108317	3.82877	28.749
																																			M	F	-16.289*	6.29374	0.0108317	-28.749	-3.82877
																																18	E3FAD	1	F	M	2.33437	4.66117	0.617413	-6.89365	11.5624
																																			M	F	-2.33437	4.66117	0.617413	-11.5624	6.89365
																																		2	F	M	2.875	5.35585	0.592394	-7.72832	13.4783
																																			M	F	-2.875	5.35585	0.592394	-13.4783	7.72832
																																		3	F	M	10.9344	5.65702	0.055587	-0.265196	22.1339
																																			M	F	-10.9344	5.65702	0.055587	-22.1339	0.265196
																																		4	F	M	10.2021	5.97535	0.0903194	-1.62769	22.0319
																																			M	F	-10.2021	5.97535	0.0903194	-22.0319	1.62769
																																		5	F	M	11.4188	6.47621	0.0803937	-1.40261	24.2401
																																			M	F	-11.4188	6.47621	0.0803937	-24.2401	1.40261
																																	E4FAD	1	F	M	7.33	4.81404	0.130461	-2.20066	16.8607
																																			M	F	-7.33	4.81404	0.130461	-16.8607	2.20066
																																		2	F	M	-2.66333	5.5315	0.631041	-13.6144	8.28773
																																			M	F	2.66333	5.5315	0.631041	-8.28773	13.6144
																																		3	F	M	7.67667	5.84255	0.191357	-3.8902	19.2435
																																			M	F	-7.67667	5.84255	0.191357	-19.2435	3.8902
																																		4	F	M	7.25917	6.17131	0.241794	-4.95857	19.4769
																																			M	F	-7.25917	6.17131	0.241794	-19.4769	4.95857
																																		5	F	M	2.27667	6.6886	0.73416	-10.9652	15.5185
																																			M	F	-2.27667	6.6886	0.73416	-15.5185	10.9652
																																4. Age * Genotype * Sex * Day
																																Pairwise comparisons
																																Dependent Variable: Latency to platform
																																Age	Genotype	Sex	(I) Day	(J) Day	Mean Difference (I-J)	Std. Error	Sig.b	95%CI for Diffb
																																								Lower Bound	Upper Bound
																																6	E3FAD	F	1	2	13.000*	3.86457	0.010298	1.94956	24.0504
																																				3	16.195*	3.80397	<0.001	5.31785	27.0722
																																				4	17.398*	4.44731	0.00151691	4.68077	30.1142
																																				5	15.745*	4.08572	0.00187689	4.0622	27.4278
																																			2	1	-13.000*	3.86457	0.010298	-24.0504	-1.94956
																																				3	3.195	4.22854	1	-8.89618	15.2862
																																				4	4.3975	4.37936	1	-8.12494	16.9199
																																				5	2.745	4.39522	1	-9.82278	15.3128
																																			3	1	-16.195*	3.80397	<0.001	-27.0722	-5.31785
																																				2	-3.195	4.22854	1	-15.2862	8.89618
																																				4	1.2025	4.14398	1	-10.6469	13.0519
																																				5	-0.45	4.17491	1	-12.3878	11.4878
																																			4	1	-17.398*	4.44731	0.00151691	-30.1142	-4.68077
																																				2	-4.3975	4.37936	1	-16.9199	8.12494
																																				3	-1.2025	4.14398	1	-13.0519	10.6469
																																				5	-1.6525	4.40257	1	-14.2413	10.9363
																																			5	1	-15.745*	4.08572	0.00187689	-27.4278	-4.0622
																																				2	-2.745	4.39522	1	-15.3128	9.82278
																																				3	0.45	4.17491	1	-11.4878	12.3878
																																				4	1.6525	4.40257	1	-10.9363	14.2413
																																		M	1	2	6.92	3.86457	0.75854	-4.13044	17.9704
																																				3	8.0975	3.80397	0.353068	-2.77965	18.9747
																																				4	5.2225	4.44731	1	-7.49423	17.9392
																																				5	14.920*	4.08572	0.00386046	3.2372	26.6028
																																			2	1	-6.92	3.86457	0.75854	-17.9704	4.13044
																																				3	1.1775	4.22854	1	-10.9137	13.2687
																																				4	-1.6975	4.37936	1	-14.2199	10.8249
																																				5	8	4.39522	0.712064	-4.56778	20.5678
																																			3	1	-8.0975	3.80397	0.353068	-18.9747	2.77965
																																				2	-1.1775	4.22854	1	-13.2687	10.9137
																																				4	-2.875	4.14398	1	-14.7244	8.97439
																																				5	6.8225	4.17491	1	-5.11534	18.7603
																																			4	1	-5.2225	4.44731	1	-17.9392	7.49423
																																				2	1.6975	4.37936	1	-10.8249	14.2199
																																				3	2.875	4.14398	1	-8.97439	14.7244
																																				5	9.6975	4.40257	0.295113	-2.89131	22.2863
																																			5	1	-14.920*	4.08572	0.00386046	-26.6028	-3.2372
																																				2	-8	4.39522	0.712064	-20.5678	4.56778
																																				3	-6.8225	4.17491	1	-18.7603	5.11534
																																				4	-9.6975	4.40257	0.295113	-22.2863	2.89131
																																6	E4FAD	F	1	2	8.39062	4.32072	0.544674	-3.96414	20.7454
																																				3	6.20313	4.25297	1	-5.9579	18.3642
																																				4	0.85	4.97224	1	-13.3677	15.0677
																																				5	18.016*	4.56798	0.00134831	4.95385	31.0774
																																			2	1	-8.39062	4.32072	0.544674	-20.7454	3.96414
																																				3	-2.1875	4.72765	1	-15.7059	11.3309
																																				4	-7.54062	4.89628	1	-21.5411	6.45989
																																				5	9.625	4.914	0.524499	-4.42621	23.6762
																																			3	1	-6.20313	4.25297	1	-18.3642	5.9579
																																				2	2.1875	4.72765	1	-11.3309	15.7059
																																				4	-5.35312	4.63311	1	-18.6011	7.8949
																																				5	11.8125	4.6677	0.126669	-1.53441	25.1594
																																			4	1	-0.85	4.97224	1	-15.0677	13.3677
																																				2	7.54062	4.89628	1	-6.45989	21.5411
																																				3	5.35312	4.63311	1	-7.8949	18.6011
																																				5	17.166*	4.92223	0.00680688	3.09091	31.2403
																																			5	1	-18.016*	4.56798	0.00134831	-31.0774	-4.95385
																																				2	-9.625	4.914	0.524499	-23.6762	4.42621
																																				3	-11.8125	4.6677	0.126669	-25.1594	1.53441
																																				4	-17.166*	4.92223	0.00680688	-31.2403	-3.09091
																																		M	1	2	11.044*	3.52786	0.0218836	0.956123	21.1314
																																				3	11.794*	3.47253	0.00924716	1.86431	21.7232
																																				4	12.694*	4.05982	0.0221442	1.08501	24.3025
																																				5	18.196*	3.72974	3.29036e-05	7.53094	28.8607
																																			2	1	-11.044*	3.52786	0.0218836	-21.1314	-0.956123
																																				3	0.75	3.86011	1	-10.2877	11.7877
																																				4	1.65	3.99779	1	-9.78137	13.0814
																																				5	7.15208	4.01227	0.771667	-4.32068	18.6248
																																			3	1	-11.794*	3.47253	0.00924716	-21.7232	-1.86431
																																				2	-0.75	3.86011	1	-11.7877	10.2877
																																				4	0.9	3.78292	1	-9.91697	11.717
																																				5	6.40208	3.81116	0.955713	-4.49562	17.2998
																																			4	1	-12.694*	4.05982	0.0221442	-24.3025	-1.08501
																																				2	-1.65	3.99779	1	-13.0814	9.78137
																																				3	-0.9	3.78292	1	-11.717	9.91697
																																				5	5.50208	4.01898	1	-5.98987	16.994
																																			5	1	-18.196*	3.72974	<0.001	-28.8607	-7.53094
																																				2	-7.15208	4.01227	0.771667	-18.6248	4.32068
																																				3	-6.40208	3.81116	0.955713	-17.2998	4.49562
																																				4	-5.50208	4.01898	1	-16.994	5.98987
																																10	E3FAD	F	1	2	14.400*	4.61905	0.02279	1.1922	27.6078
																																				3	29.218*	4.54662	<0.001	16.2172	42.2185
																																				4	25.696*	5.31555	<0.001	10.497	40.8958
																																				5	26.307*	4.88337	<0.001	12.3435	40.2708
																																			2	1	-14.400*	4.61905	0.02279	-27.6078	-1.1922
																																				3	14.818*	5.05407	0.0403014	0.366132	29.2696
																																				4	11.2964	5.23434	0.328925	-3.67075	26.2636
																																				5	11.9071	5.25329	0.251903	-3.11423	26.9285
																																			3	1	-29.218*	4.54662	<0.001	-42.2185	-16.2172
																																				2	-14.818*	5.05407	0.0403014	-29.2696	-0.366132
																																				4	-3.52143	4.95301	1	-17.6842	10.6413
																																				5	-2.91071	4.98998	1	-17.1792	11.3577
																																			4	1	-25.696*	5.31555	3.96853e-05	-40.8958	-10.497
																																				2	-11.2964	5.23434	0.328925	-26.2636	3.67075
																																				3	3.52143	4.95301	1	-10.6413	17.6842
																																				5	0.610714	5.26208	1	-14.4358	15.6572
																																			5	1	-26.307*	4.88337	3.58168e-06	-40.2708	-12.3435
																																				2	-11.9071	5.25329	0.251903	-26.9285	3.11423
																																				3	2.91071	4.98998	1	-11.3577	17.1792
																																				4	-0.610714	5.26208	1	-15.6572	14.4358
																																		M	1	2	17.345*	5.46533	0.0190897	1.71732	32.9727
																																				3	11.18	5.37963	0.39804	-4.20262	26.5626
																																				4	23.410*	6.28945	0.00301164	5.42582	41.3942
																																				5	27.630*	5.77809	<0.001	11.108	44.152
																																			2	1	-17.345*	5.46533	0.0190897	-32.9727	-1.71732
																																				3	-6.165	5.98006	1	-23.2645	10.9345
																																				4	6.065	6.19336	1	-11.6444	23.7744
																																				5	10.285	6.21578	1	-7.48853	28.0585
																																			3	1	-11.18	5.37963	0.39804	-26.5626	4.20262
																																				2	6.165	5.98006	1	-10.9345	23.2645
																																				4	12.23	5.86048	0.390003	-4.52757	28.9876
																																				5	16.45	5.90422	0.0619431	-0.432651	33.3327
																																			4	1	-23.410*	6.28945	0.00301164	-41.3942	-5.42582
																																				2	-6.065	6.19336	1	-23.7744	11.6444
																																				3	-12.23	5.86048	0.390003	-28.9876	4.52757
																																				5	4.22	6.22618	1	-13.5833	22.0233
																																			5	1	-27.630*	5.77809	<0.001	-44.152	-11.108
																																				2	-10.285	6.21578	1	-28.0585	7.48853
																																				3	-16.45	5.90422	0.0619431	-33.3327	0.432651
																																				4	-4.22	6.22618	1	-22.0233	13.5833
																																10	E4FAD	F	1	2	-6.89167	4.07362	0.932617	-18.5399	4.75652
																																				3	1.49167	4.00974	1	-9.97386	12.9572
																																				4	6.55556	4.68788	1	-6.84906	19.9602
																																				5	0.786111	4.30673	1	-11.5286	13.1009
																																			2	1	6.89167	4.07362	0.932617	-4.75652	18.5399
																																				3	8.38333	4.45727	0.624	-4.36189	21.1286
																																				4	13.447*	4.61625	0.0426429	0.247408	26.647
																																				5	7.67778	4.63297	1	-5.56983	20.9254
																																			3	1	-1.49167	4.00974	1	-12.9572	9.97386
																																				2	-8.38333	4.45727	0.624	-21.1286	4.36189
																																				4	5.06389	4.36814	1	-7.42647	17.5542
																																				5	-0.705556	4.40075	1	-13.2891	11.878
																																			4	1	-6.55556	4.68788	1	-19.9602	6.84906
																																				2	-13.447*	4.61625	0.0426429	-26.647	-0.247408
																																				3	-5.06389	4.36814	1	-17.5542	7.42647
																																				5	-5.76944	4.64072	1	-19.0392	7.50032
																																			5	1	-0.786111	4.30673	1	-13.1009	11.5286
																																				2	-7.67778	4.63297	1	-20.9254	5.56983
																																				3	0.705556	4.40075	1	-11.878	13.2891
																																				4	5.76944	4.64072	1	-7.50032	19.0392
																																		M	1	2	7.38125	4.32072	0.901381	-4.97352	19.736
																																				3	16.241*	4.25297	0.00213089	4.0796	28.4017
																																				4	13.6406	4.97224	0.0700668	-0.577115	27.8584
																																				5	19.888*	4.56798	0.000281769	6.82573	32.9493
																																			2	1	-7.38125	4.32072	0.901381	-19.736	4.97352
																																				3	8.85938	4.72765	0.633496	-4.65898	22.3777
																																				4	6.25938	4.89628	1	-7.74114	20.2599
																																				5	12.5063	4.914	0.121845	-1.54496	26.5575
																																			3	1	-16.241*	4.25297	0.00213089	-28.4017	-4.0796
																																				2	-8.85938	4.72765	0.633496	-22.3777	4.65898
																																				4	-2.6	4.63311	1	-15.848	10.648
																																				5	3.64688	4.6677	1	-9.70003	16.9938
																																			4	1	-13.6406	4.97224	0.0700668	-27.8584	0.577115
																																				2	-6.25938	4.89628	1	-20.2599	7.74114
																																				3	2.6	4.63311	1	-10.648	15.848
																																				5	6.24688	4.92223	1	-7.82784	20.3216
																																			5	1	-19.888*	4.56798	<0.001	-32.9493	-6.82573
																																				2	-12.5063	4.914	0.121845	-26.5575	1.54496
																																				3	-3.64688	4.6677	1	-16.9938	9.70003
																																				4	-6.24688	4.92223	1	-20.3216	7.82784
																																14	E3FAD	F	1	2	9.977*	3.38946	0.0389133	0.285045	19.6688
																																				3	8.75962	3.3363	0.0976781	-0.78028	18.2995
																																				4	16.042*	3.90055	0.000715937	4.889	27.1956
																																				5	16.017*	3.58342	0.000177523	5.77081	26.2638
																																			2	1	-9.977*	3.38946	0.0389133	-19.6688	-0.285045
																																				3	-1.21731	3.70868	1	-11.822	9.38736
																																				4	6.06538	3.84096	1	-4.91752	17.0483
																																				5	6.04038	3.85486	1	-4.98229	17.0631
																																			3	1	-8.75962	3.3363	0.0976781	-18.2995	0.78028
																																				2	1.21731	3.70868	1	-9.38736	11.822
																																				4	7.28269	3.63451	0.473296	-3.10991	17.6753
																																				5	7.25769	3.66164	0.49736	-3.21248	17.7279
																																			4	1	-16.042*	3.90055	0.000715937	-27.1956	-4.889
																																				2	-6.06538	3.84096	1	-17.0483	4.91752
																																				3	-7.28269	3.63451	0.473296	-17.6753	3.10991
																																				5	-0.025	3.86131	1	-11.0661	11.0161
																																			5	1	-16.017*	3.58342	<0.001	-26.2638	-5.77081
																																				2	-6.04038	3.85486	1	-17.0631	4.98229
																																				3	-7.25769	3.66164	0.49736	-17.7279	3.21248
																																				4	0.025	3.86131	1	-11.0161	11.0661
																																		M	1	2	11.3708	4.98914	0.244128	-2.89523	25.6369
																																				3	13.9833	4.91091	0.0518015	-0.059012	28.0257
																																				4	15.6542	5.74145	0.0735208	-0.763065	32.0714
																																				5	19.371*	5.27465	0.00358972	4.2884	34.4533
																																			2	1	-11.3708	4.98914	0.244128	-25.6369	2.89523
																																				3	2.6125	5.45902	1	-12.9971	18.2221
																																				4	4.28333	5.65373	1	-11.8831	20.4497
																																				5	8	5.6742	1	-8.22493	24.2249
																																			3	1	-13.9833	4.91091	0.0518015	-28.0257	0.059012
																																				2	-2.6125	5.45902	1	-18.2221	12.9971
																																				4	1.67083	5.34986	1	-13.6267	16.9683
																																				5	5.3875	5.38979	1	-10.0242	20.7992
																																			4	1	-15.6542	5.74145	0.0735208	-32.0714	0.763065
																																				2	-4.28333	5.65373	1	-20.4497	11.8831
																																				3	-1.67083	5.34986	1	-16.9683	13.6267
																																				5	3.71667	5.6837	1	-12.5354	19.9687
																																			5	1	-19.371*	5.27465	0.00358972	-34.4533	-4.2884
																																				2	-8	5.6742	1	-24.2249	8.22493
																																				3	-5.3875	5.38979	1	-20.7992	10.0242
																																				4	-3.71667	5.6837	1	-19.9687	12.5354
																																14	E4FAD	F	1	2	7.63437	4.32072	0.797629	-4.72039	19.9891
																																				3	6.5125	4.25297	1	-5.64853	18.6735
																																				4	7.76562	4.97224	1	-6.45211	21.9834
																																				5	11.0125	4.56798	0.174217	-2.04927	24.0743
																																			2	1	-7.63437	4.32072	0.797629	-19.9891	4.72039
																																				3	-1.12187	4.72765	1	-14.6402	12.3965
																																				4	0.13125	4.89628	1	-13.8693	14.1318
																																				5	3.37813	4.914	1	-10.6731	17.4293
																																			3	1	-6.5125	4.25297	1	-18.6735	5.64853
																																				2	1.12187	4.72765	1	-12.3965	14.6402
																																				4	1.25313	4.63311	1	-11.9949	14.5011
																																				5	4.5	4.6677	1	-8.84691	17.8469
																																			4	1	-7.76562	4.97224	1	-21.9834	6.45211
																																				2	-0.13125	4.89628	1	-14.1318	13.8693
																																				3	-1.25313	4.63311	1	-14.5011	11.9949
																																				5	3.24687	4.92223	1	-10.8278	17.3216
																																			5	1	-11.0125	4.56798	0.174217	-24.0743	2.04927
																																				2	-3.37813	4.914	1	-17.4293	10.6731
																																				3	-4.5	4.6677	1	-17.8469	8.84691
																																				4	-3.24687	4.92223	1	-17.3216	10.8278
																																		M	1	2	7.01111	4.07362	0.877882	-4.63708	18.6593
																																				3	3.10556	4.00974	1	-8.35997	14.5711
																																				4	12.0389	4.68788	0.114425	-1.36572	25.4435
																																				5	24.392*	4.30673	<0.001	12.0769	36.7064
																																			2	1	-7.01111	4.07362	0.877882	-18.6593	4.63708
																																				3	-3.90556	4.45727	1	-16.6508	8.83967
																																				4	5.02778	4.61625	1	-8.17204	18.2276
																																				5	17.381*	4.63297	0.00271238	4.13295	30.6282
																																			3	1	-3.10556	4.00974	1	-14.5711	8.35997
																																				2	3.90556	4.45727	1	-8.83967	16.6508
																																				4	8.93333	4.36814	0.430126	-3.55702	21.4237
																																				5	21.286*	4.40075	<0.001	8.70253	33.8697
																																			4	1	-12.0389	4.68788	0.114425	-25.4435	1.36572
																																				2	-5.02778	4.61625	1	-18.2276	8.17204
																																				3	-8.93333	4.36814	0.430126	-21.4237	3.55702
																																				5	12.3528	4.64072	0.0882768	-0.916991	25.6225
																																			5	1	-24.392*	4.30673	<0.001	-36.7064	-12.0769
																																				2	-17.381*	4.63297	0.00271238	-30.6282	-4.13295
																																				3	-21.286*	4.40075	<0.001	-33.8697	-8.70253
																																				4	-12.3528	4.64072	0.0882768	-25.6225	0.916991
																																18	E3FAD	F	1	2	5.02812	4.32072	1	-7.32664	17.3829
																																				3	2.40937	4.25297	1	-9.75165	14.5704
																																				4	7.61875	4.97224	1	-6.59899	21.8365
																																				5	7.775	4.56798	0.91311	-5.28677	20.8368
																																			2	1	-5.02812	4.32072	1	-17.3829	7.32664
																																				3	-2.61875	4.72765	1	-16.1371	10.8996
																																				4	2.59063	4.89628	1	-11.4099	16.5911
																																				5	2.74688	4.914	1	-11.3043	16.7981
																																			3	1	-2.40937	4.25297	1	-14.5704	9.75165
																																				2	2.61875	4.72765	1	-10.8996	16.1371
																																				4	5.20938	4.63311	1	-8.03865	18.4574
																																				5	5.36562	4.6677	1	-7.98128	18.7125
																																			4	1	-7.61875	4.97224	1	-21.8365	6.59899
																																				2	-2.59063	4.89628	1	-16.5911	11.4099
																																				3	-5.20938	4.63311	1	-18.4574	8.03865
																																				5	0.15625	4.92223	1	-13.9185	14.231
																																			5	1	-7.775	4.56798	0.91311	-20.8368	5.28677
																																				2	-2.74688	4.914	1	-16.7981	11.3043
																																				3	-5.36562	4.6677	1	-18.7125	7.98128
																																				4	-0.15625	4.92223	1	-14.231	13.9185
																																		M	1	2	5.56875	4.32072	1	-6.78602	17.9235
																																				3	11.0094	4.25297	0.108162	-1.15165	23.1704
																																				4	15.486*	4.97224	0.0230014	1.26872	29.7042
																																				5	16.859*	4.56798	0.00336508	3.7976	29.9211
																																			2	1	-5.56875	4.32072	1	-17.9235	6.78602
																																				3	5.44063	4.72765	1	-8.07773	18.959
																																				4	9.91771	4.89628	0.450097	-4.08281	23.9182
																																				5	11.2906	4.914	0.232999	-2.76058	25.3418
																																			3	1	-11.0094	4.25297	0.108162	-23.1704	1.15165
																																				2	-5.44063	4.72765	1	-18.959	8.07773
																																				4	4.47708	4.63311	1	-8.77094	17.7251
																																				5	5.85	4.6677	1	-7.49691	19.1969
																																			4	1	-15.486*	4.97224	0.0230014	-29.7042	-1.26872
																																				2	-9.91771	4.89628	0.450097	-23.9182	4.08281
																																				3	-4.47708	4.63311	1	-17.7251	8.77094
																																				5	1.37292	4.92223	1	-12.7018	15.4476
																																			5	1	-16.859*	4.56798	0.00336508	-29.9211	-3.7976
																																				2	-11.2906	4.914	0.232999	-25.3418	2.76058
																																				3	-5.85	4.6677	1	-19.1969	7.49691
																																				4	-1.37292	4.92223	1	-15.4476	12.7018
																																18	E4FAD	F	1	2	6.08333	4.98914	1	-8.18273	20.3494
																																				3	3.05833	4.91091	1	-10.984	17.1007
																																				4	3.29583	5.74145	1	-13.1214	19.7131
																																				5	12.9708	5.27465	0.153431	-2.1116	28.0533
																																			2	1	-6.08333	4.98914	1	-20.3494	8.18273
																																				3	-3.025	5.45902	1	-18.6346	12.5846
																																				4	-2.7875	5.65373	1	-18.9539	13.3789
																																				5	6.8875	5.6742	1	-9.33743	23.1124
																																			3	1	-3.05833	4.91091	1	-17.1007	10.984
																																				2	3.025	5.45902	1	-12.5846	18.6346
																																				4	0.2375	5.34986	1	-15.06	15.535
																																				5	9.9125	5.38979	0.683485	-5.49918	25.3242
																																			4	1	-3.29583	5.74145	1	-19.7131	13.1214
																																				2	2.7875	5.65373	1	-13.3789	18.9539
																																				3	-0.2375	5.34986	1	-15.535	15.06
																																				5	9.675	5.6837	0.912787	-6.57708	25.9271
																																			5	1	-12.9708	5.27465	0.153431	-28.0533	2.1116
																																				2	-6.8875	5.6742	1	-23.1124	9.33743
																																				3	-9.9125	5.38979	0.683485	-25.3242	5.49918
																																				4	-9.675	5.6837	0.912787	-25.9271	6.57708
																																		M	1	2	-3.91	3.86457	1	-14.9604	7.14044
																																				3	3.405	3.80397	1	-7.47215	14.2822
																																				4	3.225	4.44731	1	-9.49173	15.9417
																																				5	7.9175	4.08572	0.549719	-3.7653	19.6003
																																			2	1	3.91	3.86457	1	-7.14044	14.9604
																																				3	7.315	4.22854	0.861961	-4.77618	19.4062
																																				4	7.135	4.37936	1	-5.38744	19.6574
																																				5	11.8275	4.39522	0.0813203	-0.74028	24.3953
																																			3	1	-3.405	3.80397	1	-14.2822	7.47215
																																				2	-7.315	4.22854	0.861961	-19.4062	4.77618
																																				4	-0.18	4.14398	1	-12.0294	11.6694
																																				5	4.5125	4.17491	1	-7.42534	16.4503
																																			4	1	-3.225	4.44731	1	-15.9417	9.49173
																																				2	-7.135	4.37936	1	-19.6574	5.38744
																																				3	0.18	4.14398	1	-11.6694	12.0294
																																				5	4.6925	4.40257	1	-7.89631	17.2813
																																			5	1	-7.9175	4.08572	0.549719	-19.6003	3.7653
																																				2	-11.8275	4.39522	0.0813203	-24.3953	0.74028
																																				3	-4.5125	4.17491	1	-16.4503	7.42534
																																				4	-4.6925	4.40257	1	-17.2813	7.89631
																																Pairwise comparisons
																																Dependent Variable: Latency to platform
																																Genotype	Sex	Day	(I) Age	(J) Age	Mean Difference (I-J)	Std. Error	Sig.b	95%CI for Diffb
																																								Lower Bound	Upper Bound
																																E3	F	1	6	10	-3.7125	4.5941	1	-16.0354	8.61038
																																				14	-9.76058	3.92119	0.0849725	-20.2785	0.757325
																																				18	-8.575	4.42198	0.328846	-20.4362	3.28619
																																			10	6	3.7125	4.5941	1	-8.61038	16.0354
																																				14	-6.04808	4.37038	1	-17.7709	5.67472
																																				18	-4.8625	4.82477	1	-17.8041	8.07912
																																			14	6	9.76058	3.92119	0.0849725	-0.757325	20.2785
																																				10	6.04808	4.37038	1	-5.67472	17.7709
																																				18	1.18558	4.18908	1	-10.0509	12.422
																																			18	6	8.575	4.42198	0.328846	-3.28619	20.4362
																																				10	4.8625	4.82477	1	-8.07912	17.8041
																																				14	-1.18558	4.18908	1	-12.422	10.0509
																																		2	6	10	-2.3125	5.27878	1	-16.4719	11.8469
																																				14	-12.784*	4.50558	0.0320178	-24.8691	-0.698219
																																				18	-16.547*	5.08101	0.00877813	-30.1758	-2.91796
																																			10	6	2.3125	5.27878	1	-11.8469	16.4719
																																				14	-10.4712	5.02172	0.234937	-23.9411	2.99874
																																				18	-14.2344	5.54383	0.0687459	-29.1047	0.635991
																																			14	6	12.784*	4.50558	0.0320178	0.698219	24.8691
																																				10	10.4712	5.02172	0.234937	-2.99874	23.9411
																																				18	-3.76322	4.81339	1	-16.6743	9.14787
																																			18	6	16.547*	5.08101	0.00877813	2.91796	30.1758
																																				10	14.2344	5.54383	0.0687459	-0.635991	29.1047
																																				14	3.76322	4.81339	1	-9.14787	16.6743
																																		3	6	10	9.31036	5.57562	0.585226	-5.64529	24.266
																																				14	-17.196*	4.75894	<0.001	-29.961	-4.43093
																																				18	-22.361*	5.36672	<0.001	-36.7559	-7.96532
																																			10	6	-9.31036	5.57562	0.585226	-24.266	5.64529
																																				14	-26.506*	5.30411	<0.001	-40.7337	-12.279
																																				18	-31.671*	5.85558	<0.001	-47.3775	-15.9644
																																			14	6	17.196*	4.75894	0.00264815	4.43093	29.961
																																				10	26.506*	5.30411	1.18984e-05	12.279	40.7337
																																				18	-5.16466	5.08406	1	-18.8018	8.47246
																																			18	6	22.361*	5.36672	<0.001	7.96532	36.7559
																																				10	31.671*	5.85558	<0.001	15.9644	47.3775
																																				14	5.16466	5.08406	1	-8.47246	18.8018
																																		4	6	10	4.58643	5.88937	1	-11.2108	20.3836
																																				14	-11.1158	5.02673	0.173349	-24.5991	2.36755
																																				18	-18.354*	5.66871	0.00933011	-33.5591	-3.14842
																																			10	6	-4.58643	5.88937	1	-20.3836	11.2108
																																				14	-15.702*	5.60257	0.0354246	-30.7301	-0.674274
																																				18	-22.940*	6.18507	0.00189326	-39.5306	-6.3498
																																			14	6	11.1158	5.02673	0.173349	-2.36755	24.5991
																																				10	15.702*	5.60257	0.0354246	0.674274	30.7301
																																				18	-7.23798	5.37015	1	-21.6425	7.1665
																																			18	6	18.354*	5.66871	0.00933011	3.14842	33.5591
																																				10	22.940*	6.18507	0.00189326	6.3498	39.5306
																																				14	7.23798	5.37015	1	-7.1665	21.6425
																																		5	6	10	6.84964	6.38302	1	-10.2717	23.971
																																				14	-9.48827	5.44807	0.504737	-24.1018	5.12524
																																				18	-16.545*	6.14387	0.0485259	-33.0249	-0.0651399
																																			10	6	-6.84964	6.38302	1	-23.971	10.2717
																																				14	-16.338*	6.07218	0.0488442	-32.6255	-0.050332
																																				18	-23.395*	6.70351	0.00404906	-41.3756	-5.41364
																																			14	6	9.48827	5.44807	0.504737	-5.12524	24.1018
																																				10	16.338*	6.07218	0.0488442	0.050332	32.6255
																																				18	-7.05673	5.82028	1	-22.6686	8.55515
																																			18	6	16.545*	6.14387	0.0485259	0.0651399	33.0249
																																				10	23.395*	6.70351	0.00404906	5.41364	41.3756
																																				14	7.05673	5.82028	1	-8.55515	22.6686
																																E3	M	1	6	10	-11.61	5.10606	0.148455	-25.3061	2.08612
																																				14	-7.725	4.81404	0.667025	-20.6378	5.18782
																																				18	-15.728*	4.42198	0.00322112	-27.5893	-3.86694
																																			10	6	11.61	5.10606	0.148455	-2.08612	25.3061
																																				14	3.885	5.64496	1	-11.2566	19.0266
																																				18	-4.11813	5.31456	1	-18.3735	10.1372
																																			14	6	7.725	4.81404	0.667025	-5.18782	20.6378
																																				10	-3.885	5.64496	1	-19.0266	11.2566
																																				18	-8.00313	5.03464	0.687192	-21.5077	5.50143
																																			18	6	15.728*	4.42198	0.00322112	3.86694	27.5893
																																				10	4.11813	5.31456	1	-10.1372	18.3735
																																				14	8.00313	5.03464	0.687192	-5.50143	21.5077
																																		2	6	10	-1.185	5.86704	1	-16.9223	14.5523
																																				14	-3.27417	5.5315	1	-18.1115	11.5631
																																				18	-17.079*	5.08101	0.00622962	-30.7083	-3.45046
																																			10	6	1.185	5.86704	1	-14.5523	16.9223
																																				14	-2.08917	6.48626	1	-19.4874	15.3091
																																				18	-15.8944	6.10661	0.0624117	-32.2743	0.485543
																																			14	6	3.27417	5.5315	1	-11.5631	18.1115
																																				10	2.08917	6.48626	1	-15.3091	19.4874
																																				18	-13.8052	5.78498	0.11139	-29.3224	1.71199
																																			18	6	17.079*	5.08101	0.00622962	3.45046	30.7083
																																				10	15.8944	6.10661	0.0624117	-0.485543	32.2743
																																				14	13.8052	5.78498	0.11139	-1.71199	29.3224
																																		3	6	10	-8.5275	6.19696	1	-25.1498	8.09477
																																				14	-1.83917	5.84255	1	-17.5108	13.8325
																																				18	-12.8163	5.36672	0.110897	-27.2116	1.57906
																																			10	6	8.5275	6.19696	1	-8.09477	25.1498
																																				14	6.68833	6.851	1	-11.6883	25.0649
																																				18	-4.28875	6.45	1	-21.5898	13.0123
																																			14	6	1.83917	5.84255	1	-13.8325	17.5108
																																				10	-6.68833	6.851	1	-25.0649	11.6883
																																				18	-10.9771	6.11028	0.449467	-27.3669	5.41269
																																			18	6	12.8163	5.36672	0.110897	-1.57906	27.2116
																																				10	4.28875	6.45	1	-13.0123	21.5898
																																				14	10.9771	6.11028	0.449467	-5.41269	27.3669
																																		4	6	10	6.5775	6.54566	1	-10.9801	24.1351
																																				14	2.70667	6.17131	1	-13.8468	19.2601
																																				18	-5.46417	5.66871	1	-20.6695	9.74117
																																			10	6	-6.5775	6.54566	1	-24.1351	10.9801
																																				14	-3.87083	7.2365	1	-23.2815	15.5398
																																				18	-12.0417	6.81294	0.478023	-30.3162	6.23287
																																			14	6	-2.70667	6.17131	1	-19.2601	13.8468
																																				10	3.87083	7.2365	1	-15.5398	23.2815
																																				18	-8.17083	6.45411	1	-25.4829	9.1412
																																			18	6	5.46417	5.66871	1	-9.74117	20.6695
																																				10	12.0417	6.81294	0.478023	-6.23287	30.3162
																																				14	8.17083	6.45411	1	-9.1412	25.4829
																																		5	6	10	1.1	7.09433	1	-17.9293	20.1293
																																				14	-3.27417	6.6886	1	-21.2152	14.6668
																																				18	-13.7887	6.14387	0.159781	-30.2686	2.69111
																																			10	6	-1.1	7.09433	1	-20.1293	17.9293
																																				14	-4.37417	7.84308	1	-25.4119	16.6635
																																				18	-14.8888	7.38401	0.275866	-34.6951	4.91758
																																			14	6	3.27417	6.6886	1	-14.6668	21.2152
																																				10	4.37417	7.84308	1	-16.6635	25.4119
																																				18	-10.5146	6.9951	0.812458	-29.2777	8.24856
																																			18	6	13.7887	6.14387	0.159781	-2.69111	30.2686
																																				10	14.8888	7.38401	0.275866	-4.91758	34.6951
																																				14	10.5146	6.9951	0.812458	-8.24856	29.2777
																																E4	F	1	6	10	-0.889236	4.52985	1	-13.0398	11.2613
																																				14	-14.666*	4.66117	0.0124885	-27.1684	-2.16284
																																				18	-17.978*	5.03464	0.00306857	-31.4827	-4.47357
																																			10	6	0.889236	4.52985	1	-11.2613	13.0398
																																				14	-13.776*	4.52985	0.0173347	-25.9269	-1.62586
																																				18	-17.089*	4.91331	0.00421485	-30.268	-3.90979
																																			14	6	14.666*	4.66117	0.0124885	2.16284	27.1684
																																				10	13.776*	4.52985	0.0173347	1.62586	25.9269
																																				18	-3.3125	5.03464	1	-16.8171	10.1921
																																			18	6	17.978*	5.03464	0.00306857	4.47357	31.4827
																																				10	17.089*	4.91331	0.00421485	3.90979	30.268
																																				14	3.3125	5.03464	1	-10.1921	16.8171
																																		2	6	10	-16.172*	5.20495	0.0141346	-30.1329	-2.21015
																																				14	-15.422*	5.35585	0.028275	-29.788	-1.05574
																																				18	-20.285*	5.78498	0.00382596	-35.8026	-4.76821
																																			10	6	16.172*	5.20495	0.0141346	2.21015	30.1329
																																				14	0.749653	5.20495	1	-13.2117	14.711
																																				18	-4.11389	5.64556	1	-19.2571	11.0294
																																			14	6	15.422*	5.35585	0.028275	1.05574	29.788
																																				10	-0.749653	5.20495	1	-14.711	13.2117
																																				18	-4.86354	5.78498	1	-20.3807	10.6537
																																			18	6	20.285*	5.78498	0.00382596	4.76821	35.8026
																																				10	4.11389	5.64556	1	-11.0294	19.2571
																																				14	4.86354	5.78498	1	-10.6537	20.3807
																																		3	6	10	-5.60069	5.49764	1	-20.3472	9.14577
																																				14	-14.3563	5.65702	0.0745585	-29.5302	0.817735
																																				18	-21.123*	6.11028	0.00452714	-37.5127	-4.73314
																																			10	6	5.60069	5.49764	1	-9.14577	20.3472
																																				14	-8.75556	5.49764	0.68315	-23.502	5.99091
																																				18	-15.5222	5.96303	0.0623665	-31.517	0.472562
																																			14	6	14.3563	5.65702	0.0745585	-0.817735	29.5302
																																				10	8.75556	5.49764	0.68315	-5.99091	23.502
																																				18	-6.76667	6.11028	1	-23.1564	9.62311
																																			18	6	21.123*	6.11028	0.00452714	4.73314	37.5127
																																				10	15.5222	5.96303	0.0623665	-0.472562	31.517
																																				14	6.76667	6.11028	1	-9.62311	23.1564
																																		4	6	10	4.81632	5.80699	1	-10.7599	20.3926
																																				14	-7.75	5.97535	1	-23.7778	8.27783
																																				18	-15.5323	6.45411	0.105691	-32.8443	1.77974
																																			10	6	-4.81632	5.80699	1	-20.3926	10.7599
																																				14	-12.5663	5.80699	0.194576	-28.1426	3.00993
																																				18	-20.349*	6.29857	0.00954453	-37.2434	-3.4538
																																			14	6	7.75	5.97535	1	-8.27783	23.7778
																																				10	12.5663	5.80699	0.194576	-3.00993	28.1426
																																				18	-7.78229	6.45411	1	-25.0943	9.52974
																																			18	6	15.5323	6.45411	0.105691	-1.77974	32.8443
																																				10	20.349*	6.29857	0.00954453	3.4538	37.2434
																																				14	7.78229	6.45411	1	-9.52974	25.0943
																																		5	6	10	-18.119*	6.29374	0.0283247	-35.0006	-1.23688
																																				14	-21.669*	6.47621	0.00655721	-39.04	-4.29745
																																				18	-23.023*	6.9951	0.00784312	-41.7861	-4.25977
																																			10	6	18.119*	6.29374	0.0283247	1.23688	35.0006
																																				14	-3.55	6.29374	1	-20.4319	13.3319
																																				18	-4.90417	6.82652	1	-23.2151	13.4068
																																			14	6	21.669*	6.47621	0.00655721	4.29745	39.04
																																				10	3.55	6.29374	1	-13.3319	20.4319
																																				18	-1.35417	6.9951	1	-20.1173	17.409
																																			18	6	23.023*	6.9951	0.00784312	4.25977	41.7861
																																				10	4.90417	6.82652	1	-13.4068	23.2151
																																				14	1.35417	6.9951	1	-17.409	20.1173
																																E4	M	1	6	10	-5.15417	4.25505	1	-16.5676	6.25927
																																				14	-8.63194	4.11077	0.226924	-19.6584	2.39448
																																				18	-7.52417	3.99159	0.370967	-18.2309	3.18258
																																			10	6	5.15417	4.25505	1	-6.25927	16.5676
																																				14	-3.47778	4.52985	1	-15.6283	8.67275
																																				18	-2.37	4.42198	1	-14.2312	9.49119
																																			14	6	8.63194	4.11077	0.226924	-2.39448	19.6584
																																				10	3.47778	4.52985	1	-8.67275	15.6283
																																				18	1.10778	4.28332	1	-10.3815	12.597
																																			18	6	7.52417	3.99159	0.370967	-3.18258	18.2309
																																				10	2.37	4.42198	1	-9.49119	14.2312
																																				14	-1.10778	4.28332	1	-12.597	10.3815
																																		2	6	10	-8.81667	4.8892	0.442983	-21.9311	4.29776
																																				14	-12.6646	4.72342	0.0501542	-25.3343	0.0051595
																																				18	-22.478*	4.58648	<0.001	-34.7803	-10.1755
																																			10	6	8.81667	4.8892	0.442983	-4.29776	21.9311
																																				14	-3.84792	5.20495	1	-17.8093	10.1135
																																				18	-13.661*	5.08101	0.0491104	-27.2902	-0.0323348
																																			14	6	12.6646	4.72342	0.0501542	-0.0051595	25.3343
																																				10	3.84792	5.20495	1	-10.1135	17.8093
																																				18	-9.81333	4.92169	0.290473	-23.0149	3.38824
																																			18	6	22.478*	4.58648	1.79589e-05	10.1755	34.7803
																																				10	13.661*	5.08101	0.0491104	0.0323348	27.2902
																																				14	9.81333	4.92169	0.290473	-3.38824	23.0149
																																		3	6	10	-0.707292	5.16413	1	-14.5592	13.1446
																																				14	-17.320*	4.98903	0.00430771	-30.7023	-3.93794
																																				18	-15.913*	4.84439	0.00801032	-28.9071	-2.91869
																																			10	6	0.707292	5.16413	1	-13.1446	14.5592
																																				14	-16.613*	5.49764	0.0184024	-31.3593	-1.86638
																																				18	-15.206*	5.36672	0.0323935	-29.6009	-0.810319
																																			14	6	17.320*	4.98903	0.00430771	3.93794	30.7023
																																				10	16.613*	5.49764	0.0184024	1.86638	31.3593
																																				18	1.40722	5.19845	1	-12.5367	15.3512
																																			18	6	15.913*	4.84439	0.00801032	2.91869	28.9071
																																				10	15.206*	5.36672	0.0323935	0.810319	29.6009
																																				14	-1.40722	5.19845	1	-15.3512	12.5367
																																		4	6	10	-4.20729	5.45472	1	-18.8386	10.424
																																				14	-9.28681	5.26976	0.483281	-23.422	4.84841
																																				18	-16.993*	5.11698	0.00711957	-30.7183	-3.2675
																																			10	6	4.20729	5.45472	1	-10.424	18.8386
																																				14	-5.07951	5.80699	1	-20.6558	10.4967
																																				18	-12.7856	5.66871	0.155403	-27.991	2.41971
																																			14	6	9.28681	5.26976	0.483281	-4.84841	23.422
																																				10	5.07951	5.80699	1	-10.4967	20.6558
																																				18	-7.70611	5.49096	0.978322	-22.4347	7.02245
																																			18	6	16.993*	5.11698	0.00711957	3.2675	30.7183
																																				10	12.7856	5.66871	0.155403	-2.41971	27.991
																																				14	7.70611	5.49096	0.978322	-7.02245	22.4347
																																		5	6	10	-3.4625	5.91194	1	-19.3203	12.3953
																																				14	-2.43611	5.71148	1	-17.7562	12.8839
																																				18	-17.803*	5.54589	0.0101983	-32.6784	-2.92661
																																			10	6	3.4625	5.91194	1	-12.3953	19.3203
																																				14	1.02639	6.29374	1	-15.8555	17.9083
																																				18	-14.34	6.14387	0.127458	-30.8199	2.13986
																																			14	6	2.43611	5.71148	1	-12.8839	17.7562
																																				10	-1.02639	6.29374	1	-17.9083	15.8555
																																				18	-15.3664	5.95122	0.0660796	-31.3295	0.596732
																																			18	6	17.803*	5.54589	0.0101983	2.92661	32.6784
																																				10	14.34	6.14387	0.127458	-2.13986	30.8199
																																				14	15.3664	5.95122	0.0660796	-0.596732	31.3295
																																All pairwise comparisons based on estimated marginal means
																																*. The mean difference is significant at the .05 level.
																																b. Adjustment for multiple comparisons: Bonferroni.
